# Supplementary material for: A mixed antagonistic/synergistic miRNA repression model enables accurate predictions of multi-input miRNA sensor activity
Source: Nat Commun. 2018 Jun 22;9:2430. doi: 10.1038/s41467-018-04575-0 (PMC6014984; doi:10.1038/s41467-018-04575-0)
Supplement: Supplementary file 4 — Dataset 1 [file 41467_2018_4575_MOESM4_ESM.csv]

Sequence information for miRNA target sites
Name	Target Sequence	Barcode Sequence	Ultramer fwd	Ultramer rev
hsa-let-7a-2-3p	ggaaagctaggaggctgtacag	CCTTACGT	GATCCAGAAGACATGCTTCCTTACGTggaaagctaggaggctgtacagggaaagctaggaggctgtacagggaaagctaggaggctgtacagggaaagctaggaggctgtacagCAACATGTCTTCTGGATC	GATCCAGAAGACATGTTGctgtacagcctcctagctttccctgtacagcctcctagctttccctgtacagcctcctagctttccctgtacagcctcctagctttccACGTAAGGAAGCATGTCTTCTGGATC
hsa-let-7a-3p	gaaagacagtagattgtatag	GCGCGTCT	GATCCAGAAGACATGCTTGCGCGTCTgaaagacagtagattgtataggaaagacagtagattgtataggaaagacagtagattgtataggaaagacagtagattgtatagCAACATGTCTTCTGGATC	GATCCAGAAGACATGTTGctatacaatctactgtctttcctatacaatctactgtctttcctatacaatctactgtctttcctatacaatctactgtctttcAGACGCGCAAGCATGTCTTCTGGATC
hsa-let-7a-5p	aactatacaacctactacctca	TGAATGCT	GATCCAGAAGACATGCTTTGAATGCTaactatacaacctactacctcaaactatacaacctactacctcaaactatacaacctactacctcaaactatacaacctactacctcaCAACATGTCTTCTGGATC	GATCCAGAAGACATGTTGtgaggtagtaggttgtatagtttgaggtagtaggttgtatagtttgaggtagtaggttgtatagtttgaggtagtaggttgtatagttAGCATTCAAAGCATGTCTTCTGGATC
hsa-let-7b-3p	gggaaggcagtaggttgtatag	ACTCTCCT	GATCCAGAAGACATGCTTACTCTCCTgggaaggcagtaggttgtataggggaaggcagtaggttgtataggggaaggcagtaggttgtataggggaaggcagtaggttgtatagCAACATGTCTTCTGGATC	GATCCAGAAGACATGTTGctatacaacctactgccttcccctatacaacctactgccttcccctatacaacctactgccttcccctatacaacctactgccttcccAGGAGAGTAAGCATGTCTTCTGGATC
hsa-let-7b-5p	aaccacacaacctactacctca	AAACGAGA	GATCCAGAAGACATGCTTAAACGAGAaaccacacaacctactacctcaaaccacacaacctactacctcaaaccacacaacctactacctcaaaccacacaacctactacctcaCAACATGTCTTCTGGATC	GATCCAGAAGACATGTTGtgaggtagtaggttgtgtggtttgaggtagtaggttgtgtggtttgaggtagtaggttgtgtggtttgaggtagtaggttgtgtggttTCTCGTTTAAGCATGTCTTCTGGATC
hsa-let-7c-5p	aaccatacaacctactacctca	CTAGTCAC	GATCCAGAAGACATGCTTCTAGTCACaaccatacaacctactacctcaaaccatacaacctactacctcaaaccatacaacctactacctcaaaccatacaacctactacctcaCAACATGTCTTCTGGATC	GATCCAGAAGACATGTTGtgaggtagtaggttgtatggtttgaggtagtaggttgtatggtttgaggtagtaggttgtatggtttgaggtagtaggttgtatggttGTGACTAGAAGCATGTCTTCTGGATC
hsa-let-7d-3p	agaaaggcagcaggtcgtatag	ACCTAGTG	GATCCAGAAGACATGCTTACCTAGTGagaaaggcagcaggtcgtatagagaaaggcagcaggtcgtatagagaaaggcagcaggtcgtatagagaaaggcagcaggtcgtatagCAACATGTCTTCTGGATC	GATCCAGAAGACATGTTGctatacgacctgctgcctttctctatacgacctgctgcctttctctatacgacctgctgcctttctctatacgacctgctgcctttctCACTAGGTAAGCATGTCTTCTGGATC
hsa-let-7d-5p	aactatgcaacctactacctct	TAATTCTC	GATCCAGAAGACATGCTTTAATTCTCaactatgcaacctactacctctaactatgcaacctactacctctaactatgcaacctactacctctaactatgcaacctactacctctCAACATGTCTTCTGGATC	GATCCAGAAGACATGTTGagaggtagtaggttgcatagttagaggtagtaggttgcatagttagaggtagtaggttgcatagttagaggtagtaggttgcatagttGAGAATTAAAGCATGTCTTCTGGATC
hsa-let-7e-3p	ggaaagctaggaggccgtatag	GAAAACGG	GATCCAGAAGACATGCTTGAAAACGGggaaagctaggaggccgtatagggaaagctaggaggccgtatagggaaagctaggaggccgtatagggaaagctaggaggccgtatagCAACATGTCTTCTGGATC	GATCCAGAAGACATGTTGctatacggcctcctagctttccctatacggcctcctagctttccctatacggcctcctagctttccctatacggcctcctagctttccCCGTTTTCAAGCATGTCTTCTGGATC
hsa-let-7e-5p	aactatacaacctcctacctca	ACGGCACC	GATCCAGAAGACATGCTTACGGCACCaactatacaacctcctacctcaaactatacaacctcctacctcaaactatacaacctcctacctcaaactatacaacctcctacctcaCAACATGTCTTCTGGATC	GATCCAGAAGACATGTTGtgaggtaggaggttgtatagtttgaggtaggaggttgtatagtttgaggtaggaggttgtatagtttgaggtaggaggttgtatagttGGTGCCGTAAGCATGTCTTCTGGATC
hsa-let-7f-1-3p	gggaaggcaatagattgtatag	ATCTCTTA	GATCCAGAAGACATGCTTATCTCTTAgggaaggcaatagattgtataggggaaggcaatagattgtataggggaaggcaatagattgtataggggaaggcaatagattgtatagCAACATGTCTTCTGGATC	GATCCAGAAGACATGTTGctatacaatctattgccttcccctatacaatctattgccttcccctatacaatctattgccttcccctatacaatctattgccttcccTAAGAGATAAGCATGTCTTCTGGATC
hsa-let-7f-2-3p	ggaaagacagtagactgtatag	CCGATCTG	GATCCAGAAGACATGCTTCCGATCTGggaaagacagtagactgtatagggaaagacagtagactgtatagggaaagacagtagactgtatagggaaagacagtagactgtatagCAACATGTCTTCTGGATC	GATCCAGAAGACATGTTGctatacagtctactgtctttccctatacagtctactgtctttccctatacagtctactgtctttccctatacagtctactgtctttccCAGATCGGAAGCATGTCTTCTGGATC
hsa-let-7f-5p	aactatacaatctactacctca	AGCGCCAG	GATCCAGAAGACATGCTTAGCGCCAGaactatacaatctactacctcaaactatacaatctactacctcaaactatacaatctactacctcaaactatacaatctactacctcaCAACATGTCTTCTGGATC	GATCCAGAAGACATGTTGtgaggtagtagattgtatagtttgaggtagtagattgtatagtttgaggtagtagattgtatagtttgaggtagtagattgtatagttCTGGCGCTAAGCATGTCTTCTGGATC
hsa-let-7g-3p	gcaaggcagtggcctgtacag	TCTAGTTC	GATCCAGAAGACATGCTTTCTAGTTCgcaaggcagtggcctgtacaggcaaggcagtggcctgtacaggcaaggcagtggcctgtacaggcaaggcagtggcctgtacagCAACATGTCTTCTGGATC	GATCCAGAAGACATGTTGctgtacaggccactgccttgcctgtacaggccactgccttgcctgtacaggccactgccttgcctgtacaggccactgccttgcGAACTAGAAAGCATGTCTTCTGGATC
hsa-let-7g-5p	aactgtacaaactactacctca	CGTCCCCT	GATCCAGAAGACATGCTTCGTCCCCTaactgtacaaactactacctcaaactgtacaaactactacctcaaactgtacaaactactacctcaaactgtacaaactactacctcaCAACATGTCTTCTGGATC	GATCCAGAAGACATGTTGtgaggtagtagtttgtacagtttgaggtagtagtttgtacagtttgaggtagtagtttgtacagtttgaggtagtagtttgtacagttAGGGGACGAAGCATGTCTTCTGGATC
hsa-let-7i-5p	aacagcacaaactactacctca	GCCCTCGT	GATCCAGAAGACATGCTTGCCCTCGTaacagcacaaactactacctcaaacagcacaaactactacctcaaacagcacaaactactacctcaaacagcacaaactactacctcaCAACATGTCTTCTGGATC	GATCCAGAAGACATGTTGtgaggtagtagtttgtgctgtttgaggtagtagtttgtgctgtttgaggtagtagtttgtgctgtttgaggtagtagtttgtgctgttACGAGGGCAAGCATGTCTTCTGGATC
hsa-miR-1	atacatacttctttacattcca	ACTGCCCA	GATCCAGAAGACATGCTTACTGCCCAatacatacttctttacattccaatacatacttctttacattccaatacatacttctttacattccaatacatacttctttacattccaCAACATGTCTTCTGGATC	GATCCAGAAGACATGTTGtggaatgtaaagaagtatgtattggaatgtaaagaagtatgtattggaatgtaaagaagtatgtattggaatgtaaagaagtatgtatTGGGCAGTAAGCATGTCTTCTGGATC
hsa-miR-1-3p	atacatacttctttacattcca	AGTCAGCC	GATCCAGAAGACATGCTTAGTCAGCCatacatacttctttacattccaatacatacttctttacattccaatacatacttctttacattccaatacatacttctttacattccaCAACATGTCTTCTGGATC	GATCCAGAAGACATGTTGtggaatgtaaagaagtatgtattggaatgtaaagaagtatgtattggaatgtaaagaagtatgtattggaatgtaaagaagtatgtatGGCTGACTAAGCATGTCTTCTGGATC
hsa-miR-1-5p	atgggcatataaagaagtatgt	GGCAAAAG	GATCCAGAAGACATGCTTGGCAAAAGatgggcatataaagaagtatgtatgggcatataaagaagtatgtatgggcatataaagaagtatgtatgggcatataaagaagtatgtCAACATGTCTTCTGGATC	GATCCAGAAGACATGTTGacatacttctttatatgcccatacatacttctttatatgcccatacatacttctttatatgcccatacatacttctttatatgcccatCTTTTGCCAAGCATGTCTTCTGGATC
hsa-miR-100-3p	catacctatagatacaagcttg	GCAATGGA	GATCCAGAAGACATGCTTGCAATGGAcatacctatagatacaagcttgcatacctatagatacaagcttgcatacctatagatacaagcttgcatacctatagatacaagcttgCAACATGTCTTCTGGATC	GATCCAGAAGACATGTTGcaagcttgtatctataggtatgcaagcttgtatctataggtatgcaagcttgtatctataggtatgcaagcttgtatctataggtatgTCCATTGCAAGCATGTCTTCTGGATC
hsa-miR-100-5p	cacaagttcggatctacgggtt	TCGTAGGG	GATCCAGAAGACATGCTTTCGTAGGGcacaagttcggatctacgggttcacaagttcggatctacgggttcacaagttcggatctacgggttcacaagttcggatctacgggttCAACATGTCTTCTGGATC	GATCCAGAAGACATGTTGaacccgtagatccgaacttgtgaacccgtagatccgaacttgtgaacccgtagatccgaacttgtgaacccgtagatccgaacttgtgCCCTACGAAAGCATGTCTTCTGGATC
hsa-miR-101-3p	ttcagttatcacagtactgta	ATTAATCG	GATCCAGAAGACATGCTTATTAATCGttcagttatcacagtactgtattcagttatcacagtactgtattcagttatcacagtactgtattcagttatcacagtactgtaCAACATGTCTTCTGGATC	GATCCAGAAGACATGTTGtacagtactgtgataactgaatacagtactgtgataactgaatacagtactgtgataactgaatacagtactgtgataactgaaCGATTAATAAGCATGTCTTCTGGATC
hsa-miR-101-5p	agcatcagcactgtgataactg	CTAGCGGC	GATCCAGAAGACATGCTTCTAGCGGCagcatcagcactgtgataactgagcatcagcactgtgataactgagcatcagcactgtgataactgagcatcagcactgtgataactgCAACATGTCTTCTGGATC	GATCCAGAAGACATGTTGcagttatcacagtgctgatgctcagttatcacagtgctgatgctcagttatcacagtgctgatgctcagttatcacagtgctgatgctGCCGCTAGAAGCATGTCTTCTGGATC
hsa-miR-103a-2-5p	caaggcagcactgtaaagaagct	CGTCGTGG	GATCCAGAAGACATGCTTCGTCGTGGcaaggcagcactgtaaagaagctcaaggcagcactgtaaagaagctcaaggcagcactgtaaagaagctcaaggcagcactgtaaagaagctCAACATGTCTTCTGGATC	GATCCAGAAGACATGTTGagcttctttacagtgctgccttgagcttctttacagtgctgccttgagcttctttacagtgctgccttgagcttctttacagtgctgccttgCCACGACGAAGCATGTCTTCTGGATC
hsa-miR-103a-3p	tcatagccctgtacaatgctgct	TGTGAAGC	GATCCAGAAGACATGCTTTGTGAAGCtcatagccctgtacaatgctgcttcatagccctgtacaatgctgcttcatagccctgtacaatgctgcttcatagccctgtacaatgctgctCAACATGTCTTCTGGATC	GATCCAGAAGACATGTTGagcagcattgtacagggctatgaagcagcattgtacagggctatgaagcagcattgtacagggctatgaagcagcattgtacagggctatgaGCTTCACAAAGCATGTCTTCTGGATC
hsa-miR-105-3p	tagcacatgctcaaacatccgt	ACTGCTTT	GATCCAGAAGACATGCTTACTGCTTTtagcacatgctcaaacatccgttagcacatgctcaaacatccgttagcacatgctcaaacatccgttagcacatgctcaaacatccgtCAACATGTCTTCTGGATC	GATCCAGAAGACATGTTGacggatgtttgagcatgtgctaacggatgtttgagcatgtgctaacggatgtttgagcatgtgctaacggatgtttgagcatgtgctaAAAGCAGTAAGCATGTCTTCTGGATC
hsa-miR-105-5p	accacaggagtctgagcatttga	GCCCAAGT	GATCCAGAAGACATGCTTGCCCAAGTaccacaggagtctgagcatttgaaccacaggagtctgagcatttgaaccacaggagtctgagcatttgaaccacaggagtctgagcatttgaCAACATGTCTTCTGGATC	GATCCAGAAGACATGTTGtcaaatgctcagactcctgtggttcaaatgctcagactcctgtggttcaaatgctcagactcctgtggttcaaatgctcagactcctgtggtACTTGGGCAAGCATGTCTTCTGGATC
hsa-miR-106a-3p	gtaagaagtgcttacattgcag	TCGTCTCT	GATCCAGAAGACATGCTTTCGTCTCTgtaagaagtgcttacattgcaggtaagaagtgcttacattgcaggtaagaagtgcttacattgcaggtaagaagtgcttacattgcagCAACATGTCTTCTGGATC	GATCCAGAAGACATGTTGctgcaatgtaagcacttcttacctgcaatgtaagcacttcttacctgcaatgtaagcacttcttacctgcaatgtaagcacttcttacAGAGACGAAAGCATGTCTTCTGGATC
hsa-miR-106a-5p	ctacctgcactgtaagcactttt	CGAGGGCT	GATCCAGAAGACATGCTTCGAGGGCTctacctgcactgtaagcacttttctacctgcactgtaagcacttttctacctgcactgtaagcacttttctacctgcactgtaagcacttttCAACATGTCTTCTGGATC	GATCCAGAAGACATGTTGaaaagtgcttacagtgcaggtagaaaagtgcttacagtgcaggtagaaaagtgcttacagtgcaggtagaaaagtgcttacagtgcaggtagAGCCCTCGAAGCATGTCTTCTGGATC
hsa-miR-106b-3p	gcagcaagtacccacagtgcgg	TGGAGTTA	GATCCAGAAGACATGCTTTGGAGTTAgcagcaagtacccacagtgcgggcagcaagtacccacagtgcgggcagcaagtacccacagtgcgggcagcaagtacccacagtgcggCAACATGTCTTCTGGATC	GATCCAGAAGACATGTTGccgcactgtgggtacttgctgcccgcactgtgggtacttgctgcccgcactgtgggtacttgctgcccgcactgtgggtacttgctgcTAACTCCAAAGCATGTCTTCTGGATC
hsa-miR-106b-5p	atctgcactgtcagcacttta	GAATGTGA	GATCCAGAAGACATGCTTGAATGTGAatctgcactgtcagcactttaatctgcactgtcagcactttaatctgcactgtcagcactttaatctgcactgtcagcactttaCAACATGTCTTCTGGATC	GATCCAGAAGACATGTTGtaaagtgctgacagtgcagattaaagtgctgacagtgcagattaaagtgctgacagtgcagattaaagtgctgacagtgcagatTCACATTCAAGCATGTCTTCTGGATC
hsa-miR-107	tgatagccctgtacaatgctgct	CTATTCCC	GATCCAGAAGACATGCTTCTATTCCCtgatagccctgtacaatgctgcttgatagccctgtacaatgctgcttgatagccctgtacaatgctgcttgatagccctgtacaatgctgctCAACATGTCTTCTGGATC	GATCCAGAAGACATGTTGagcagcattgtacagggctatcaagcagcattgtacagggctatcaagcagcattgtacagggctatcaagcagcattgtacagggctatcaGGGAATAGAAGCATGTCTTCTGGATC
hsa-miR-10a-3p	tattcccctagatacgaatttg	CGGGTAGC	GATCCAGAAGACATGCTTCGGGTAGCtattcccctagatacgaatttgtattcccctagatacgaatttgtattcccctagatacgaatttgtattcccctagatacgaatttgCAACATGTCTTCTGGATC	GATCCAGAAGACATGTTGcaaattcgtatctaggggaatacaaattcgtatctaggggaatacaaattcgtatctaggggaatacaaattcgtatctaggggaataGCTACCCGAAGCATGTCTTCTGGATC
hsa-miR-10a-5p	cacaaattcggatctacagggta	GTCTCAGT	GATCCAGAAGACATGCTTGTCTCAGTcacaaattcggatctacagggtacacaaattcggatctacagggtacacaaattcggatctacagggtacacaaattcggatctacagggtaCAACATGTCTTCTGGATC	GATCCAGAAGACATGTTGtaccctgtagatccgaatttgtgtaccctgtagatccgaatttgtgtaccctgtagatccgaatttgtgtaccctgtagatccgaatttgtgACTGAGACAAGCATGTCTTCTGGATC
hsa-miR-10b-3p	attcccctagaatcgaatctgt	GGATGGGT	GATCCAGAAGACATGCTTGGATGGGTattcccctagaatcgaatctgtattcccctagaatcgaatctgtattcccctagaatcgaatctgtattcccctagaatcgaatctgtCAACATGTCTTCTGGATC	GATCCAGAAGACATGTTGacagattcgattctaggggaatacagattcgattctaggggaatacagattcgattctaggggaatacagattcgattctaggggaatACCCATCCAAGCATGTCTTCTGGATC
hsa-miR-10b-5p	cacaaattcggttctacagggta	ATCACGGC	GATCCAGAAGACATGCTTATCACGGCcacaaattcggttctacagggtacacaaattcggttctacagggtacacaaattcggttctacagggtacacaaattcggttctacagggtaCAACATGTCTTCTGGATC	GATCCAGAAGACATGTTGtaccctgtagaaccgaatttgtgtaccctgtagaaccgaatttgtgtaccctgtagaaccgaatttgtgtaccctgtagaaccgaatttgtgGCCGTGATAAGCATGTCTTCTGGATC
hsa-miR-1185-1-3p	ataagagtctccccctgtatat	AGATCAGG	GATCCAGAAGACATGCTTAGATCAGGataagagtctccccctgtatatataagagtctccccctgtatatataagagtctccccctgtatatataagagtctccccctgtatatCAACATGTCTTCTGGATC	GATCCAGAAGACATGTTGatatacagggggagactcttatatatacagggggagactcttatatatacagggggagactcttatatatacagggggagactcttatCCTGATCTAAGCATGTCTTCTGGATC
hsa-miR-1185-2-3p	atgagagtctccccctgtatat	CGGGACTC	GATCCAGAAGACATGCTTCGGGACTCatgagagtctccccctgtatatatgagagtctccccctgtatatatgagagtctccccctgtatatatgagagtctccccctgtatatCAACATGTCTTCTGGATC	GATCCAGAAGACATGTTGatatacagggggagactctcatatatacagggggagactctcatatatacagggggagactctcatatatacagggggagactctcatGAGTCCCGAAGCATGTCTTCTGGATC
hsa-miR-1185-5p	aacatacaaagggtatcctct	TGTACTTA	GATCCAGAAGACATGCTTTGTACTTAaacatacaaagggtatcctctaacatacaaagggtatcctctaacatacaaagggtatcctctaacatacaaagggtatcctctCAACATGTCTTCTGGATC	GATCCAGAAGACATGTTGagaggataccctttgtatgttagaggataccctttgtatgttagaggataccctttgtatgttagaggataccctttgtatgttTAAGTACAAAGCATGTCTTCTGGATC
hsa-miR-122a-5p	caaacaccattgtcacactcca	ATCCCAAT	GATCCAGAAGACATGCTTATCCCAATcaaacaccattgtcacactccacaaacaccattgtcacactccacaaacaccattgtcacactccacaaacaccattgtcacactccaCAACATGTCTTCTGGATC	GATCCAGAAGACATGTTGtggagtgtgacaatggtgtttgtggagtgtgacaatggtgtttgtggagtgtgacaatggtgtttgtggagtgtgacaatggtgtttgATTGGGATAAGCATGTCTTCTGGATC
hsa-miR-1249-3p	tgaagaagggggggaagggcgt	CGTACCTG	GATCCAGAAGACATGCTTCGTACCTGtgaagaagggggggaagggcgttgaagaagggggggaagggcgttgaagaagggggggaagggcgttgaagaagggggggaagggcgtCAACATGTCTTCTGGATC	GATCCAGAAGACATGTTGacgcccttcccccccttcttcaacgcccttcccccccttcttcaacgcccttcccccccttcttcaacgcccttcccccccttcttcaCAGGTACGAAGCATGTCTTCTGGATC
hsa-miR-1249-5p	aacttggcccatctcctccctcct	CCTCGTAC	GATCCAGAAGACATGCTTCCTCGTACaacttggcccatctcctccctcctaacttggcccatctcctccctcctaacttggcccatctcctccctcctaacttggcccatctcctccctcctCAACATGTCTTCTGGATC	GATCCAGAAGACATGTTGaggagggaggagatgggccaagttaggagggaggagatgggccaagttaggagggaggagatgggccaagttaggagggaggagatgggccaagttGTACGAGGAAGCATGTCTTCTGGATC
hsa-miR-124a-3p	ggcattcaccgcgtgcctta	GACGAGCG	GATCCAGAAGACATGCTTGACGAGCGggcattcaccgcgtgccttaggcattcaccgcgtgccttaggcattcaccgcgtgccttaggcattcaccgcgtgccttaCAACATGTCTTCTGGATC	GATCCAGAAGACATGTTGtaaggcacgcggtgaatgcctaaggcacgcggtgaatgcctaaggcacgcggtgaatgcctaaggcacgcggtgaatgccCGCTCGTCAAGCATGTCTTCTGGATC
hsa-miR-125a-3p	ggctcccaagaacctcacctgt	GAACCGTT	GATCCAGAAGACATGCTTGAACCGTTggctcccaagaacctcacctgtggctcccaagaacctcacctgtggctcccaagaacctcacctgtggctcccaagaacctcacctgtCAACATGTCTTCTGGATC	GATCCAGAAGACATGTTGacaggtgaggttcttgggagccacaggtgaggttcttgggagccacaggtgaggttcttgggagccacaggtgaggttcttgggagccAACGGTTCAAGCATGTCTTCTGGATC
hsa-miR-125a-5p	tcacaggttaaagcgtctcaggga	CGCCATGT	GATCCAGAAGACATGCTTCGCCATGTtcacaggttaaagcgtctcagggatcacaggttaaagcgtctcagggatcacaggttaaagcgtctcagggatcacaggttaaagcgtctcagggaCAACATGTCTTCTGGATC	GATCCAGAAGACATGTTGtccctgagacgctttaacctgtgatccctgagacgctttaacctgtgatccctgagacgctttaacctgtgatccctgagacgctttaacctgtgaACATGGCGAAGCATGTCTTCTGGATC
hsa-miR-125b-1-3p	agctcccaagagcctaacccgt	TTGACTAT	GATCCAGAAGACATGCTTTTGACTATagctcccaagagcctaacccgtagctcccaagagcctaacccgtagctcccaagagcctaacccgtagctcccaagagcctaacccgtCAACATGTCTTCTGGATC	GATCCAGAAGACATGTTGacgggttaggctcttgggagctacgggttaggctcttgggagctacgggttaggctcttgggagctacgggttaggctcttgggagctATAGTCAAAAGCATGTCTTCTGGATC
hsa-miR-125b-2-3p	gtcccaagagcctgacttgtga	CGGCAATA	GATCCAGAAGACATGCTTCGGCAATAgtcccaagagcctgacttgtgagtcccaagagcctgacttgtgagtcccaagagcctgacttgtgagtcccaagagcctgacttgtgaCAACATGTCTTCTGGATC	GATCCAGAAGACATGTTGtcacaagtcaggctcttgggactcacaagtcaggctcttgggactcacaagtcaggctcttgggactcacaagtcaggctcttgggacTATTGCCGAAGCATGTCTTCTGGATC
hsa-miR-125b-5p	tcacaagttagcgtctcaggga	TGTATTGT	GATCCAGAAGACATGCTTTGTATTGTtcacaagttagcgtctcagggatcacaagttagcgtctcagggatcacaagttagcgtctcagggatcacaagttagcgtctcagggaCAACATGTCTTCTGGATC	GATCCAGAAGACATGTTGtccctgagacgctaacttgtgatccctgagacgctaacttgtgatccctgagacgctaacttgtgatccctgagacgctaacttgtgaACAATACAAAGCATGTCTTCTGGATC
hsa-miR-126-3p	cgcattattactcacggtacga	CGGGCAAT	GATCCAGAAGACATGCTTCGGGCAATcgcattattactcacggtacgacgcattattactcacggtacgacgcattattactcacggtacgacgcattattactcacggtacgaCAACATGTCTTCTGGATC	GATCCAGAAGACATGTTGtcgtaccgtgagtaataatgcgtcgtaccgtgagtaataatgcgtcgtaccgtgagtaataatgcgtcgtaccgtgagtaataatgcgATTGCCCGAAGCATGTCTTCTGGATC
hsa-miR-126-5p	cgcgtaccaaaagtaataatg	GGATACTG	GATCCAGAAGACATGCTTGGATACTGcgcgtaccaaaagtaataatgcgcgtaccaaaagtaataatgcgcgtaccaaaagtaataatgcgcgtaccaaaagtaataatgCAACATGTCTTCTGGATC	GATCCAGAAGACATGTTGcattattacttttggtacgcgcattattacttttggtacgcgcattattacttttggtacgcgcattattacttttggtacgcgCAGTATCCAAGCATGTCTTCTGGATC
hsa-miR-127-3p	agccaagctcagacggatccga	AGATTTGT	GATCCAGAAGACATGCTTAGATTTGTagccaagctcagacggatccgaagccaagctcagacggatccgaagccaagctcagacggatccgaagccaagctcagacggatccgaCAACATGTCTTCTGGATC	GATCCAGAAGACATGTTGtcggatccgtctgagcttggcttcggatccgtctgagcttggcttcggatccgtctgagcttggcttcggatccgtctgagcttggctACAAATCTAAGCATGTCTTCTGGATC
hsa-miR-1271-3p	tgcctggcacatagcaggcact	ATCCTGGA	GATCCAGAAGACATGCTTATCCTGGAtgcctggcacatagcaggcacttgcctggcacatagcaggcacttgcctggcacatagcaggcacttgcctggcacatagcaggcactCAACATGTCTTCTGGATC	GATCCAGAAGACATGTTGagtgcctgctatgtgccaggcaagtgcctgctatgtgccaggcaagtgcctgctatgtgccaggcaagtgcctgctatgtgccaggcaTCCAGGATAAGCATGTCTTCTGGATC
hsa-miR-1271-5p	tgagtgcttgctaggtgccaag	ATCACGCG	GATCCAGAAGACATGCTTATCACGCGtgagtgcttgctaggtgccaagtgagtgcttgctaggtgccaagtgagtgcttgctaggtgccaagtgagtgcttgctaggtgccaagCAACATGTCTTCTGGATC	GATCCAGAAGACATGTTGcttggcacctagcaagcactcacttggcacctagcaagcactcacttggcacctagcaagcactcacttggcacctagcaagcactcaCGCGTGATAAGCATGTCTTCTGGATC
hsa-miR-1278	atagatgatatgcacagtacta	GATGTCAA	GATCCAGAAGACATGCTTGATGTCAAatagatgatatgcacagtactaatagatgatatgcacagtactaatagatgatatgcacagtactaatagatgatatgcacagtactaCAACATGTCTTCTGGATC	GATCCAGAAGACATGTTGtagtactgtgcatatcatctattagtactgtgcatatcatctattagtactgtgcatatcatctattagtactgtgcatatcatctatTTGACATCAAGCATGTCTTCTGGATC
hsa-miR-128-1-5p	tctcagacagtgctacggccccg	AACACGCC	GATCCAGAAGACATGCTTAACACGCCtctcagacagtgctacggccccgtctcagacagtgctacggccccgtctcagacagtgctacggccccgtctcagacagtgctacggccccgCAACATGTCTTCTGGATC	GATCCAGAAGACATGTTGcggggccgtagcactgtctgagacggggccgtagcactgtctgagacggggccgtagcactgtctgagacggggccgtagcactgtctgagaGGCGTGTTAAGCATGTCTTCTGGATC
hsa-miR-128-2-5p	tctcgtacagtgtatcggccccc	AGAGGTAT	GATCCAGAAGACATGCTTAGAGGTATtctcgtacagtgtatcggccccctctcgtacagtgtatcggccccctctcgtacagtgtatcggccccctctcgtacagtgtatcggcccccCAACATGTCTTCTGGATC	GATCCAGAAGACATGTTGgggggccgatacactgtacgagagggggccgatacactgtacgagagggggccgatacactgtacgagagggggccgatacactgtacgagaATACCTCTAAGCATGTCTTCTGGATC
hsa-miR-128-3p	aaacagaccggttcactgtga	CCATTCGT	GATCCAGAAGACATGCTTCCATTCGTaaacagaccggttcactgtgaaaacagaccggttcactgtgaaaacagaccggttcactgtgaaaacagaccggttcactgtgaCAACATGTCTTCTGGATC	GATCCAGAAGACATGTTGtcacagtgaaccggtctgttttcacagtgaaccggtctgttttcacagtgaaccggtctgttttcacagtgaaccggtctgtttACGAATGGAAGCATGTCTTCTGGATC
hsa-miR-1285-3p	acgtctcactttgttgcccaga	GAACTCTT	GATCCAGAAGACATGCTTGAACTCTTacgtctcactttgttgcccagaacgtctcactttgttgcccagaacgtctcactttgttgcccagaacgtctcactttgttgcccagaCAACATGTCTTCTGGATC	GATCCAGAAGACATGTTGtctgggcaacaaagtgagacgttctgggcaacaaagtgagacgttctgggcaacaaagtgagacgttctgggcaacaaagtgagacgtAAGAGTTCAAGCATGTCTTCTGGATC
hsa-miR-1285-5p	cctgggcaacaaagtgagatc	CAATCCGG	GATCCAGAAGACATGCTTCAATCCGGcctgggcaacaaagtgagatccctgggcaacaaagtgagatccctgggcaacaaagtgagatccctgggcaacaaagtgagatcCAACATGTCTTCTGGATC	GATCCAGAAGACATGTTGgatctcactttgttgcccagggatctcactttgttgcccagggatctcactttgttgcccagggatctcactttgttgcccaggCCGGATTGAAGCATGTCTTCTGGATC
hsa-miR-1287-3p	atcactgcatctgtggctagag	GGTGCACC	GATCCAGAAGACATGCTTGGTGCACCatcactgcatctgtggctagagatcactgcatctgtggctagagatcactgcatctgtggctagagatcactgcatctgtggctagagCAACATGTCTTCTGGATC	GATCCAGAAGACATGTTGctctagccacagatgcagtgatctctagccacagatgcagtgatctctagccacagatgcagtgatctctagccacagatgcagtgatGGTGCACCAAGCATGTCTTCTGGATC
hsa-miR-1287-5p	gactcgaaccactgatccagca	CGGCACCG	GATCCAGAAGACATGCTTCGGCACCGgactcgaaccactgatccagcagactcgaaccactgatccagcagactcgaaccactgatccagcagactcgaaccactgatccagcaCAACATGTCTTCTGGATC	GATCCAGAAGACATGTTGtgctggatcagtggttcgagtctgctggatcagtggttcgagtctgctggatcagtggttcgagtctgctggatcagtggttcgagtcCGGTGCCGAAGCATGTCTTCTGGATC
hsa-miR-129-1-3p	atactttttggggtaagggctt	GTCTCACG	GATCCAGAAGACATGCTTGTCTCACGatactttttggggtaagggcttatactttttggggtaagggcttatactttttggggtaagggcttatactttttggggtaagggcttCAACATGTCTTCTGGATC	GATCCAGAAGACATGTTGaagcccttaccccaaaaagtataagcccttaccccaaaaagtataagcccttaccccaaaaagtataagcccttaccccaaaaagtatCGTGAGACAAGCATGTCTTCTGGATC
hsa-miR-129-2-3p	atgctttttggggtaagggctt	GGTGTTGG	GATCCAGAAGACATGCTTGGTGTTGGatgctttttggggtaagggcttatgctttttggggtaagggcttatgctttttggggtaagggcttatgctttttggggtaagggcttCAACATGTCTTCTGGATC	GATCCAGAAGACATGTTGaagcccttaccccaaaaagcataagcccttaccccaaaaagcataagcccttaccccaaaaagcataagcccttaccccaaaaagcatCCAACACCAAGCATGTCTTCTGGATC
hsa-miR-129-5p	gcaagcccagaccgcaaaaag	CTATGCTG	GATCCAGAAGACATGCTTCTATGCTGgcaagcccagaccgcaaaaaggcaagcccagaccgcaaaaaggcaagcccagaccgcaaaaaggcaagcccagaccgcaaaaagCAACATGTCTTCTGGATC	GATCCAGAAGACATGTTGctttttgcggtctgggcttgcctttttgcggtctgggcttgcctttttgcggtctgggcttgcctttttgcggtctgggcttgcCAGCATAGAAGCATGTCTTCTGGATC
hsa-miR-1296-3p	ggttagggtcgaagccccactc	GTCTCTAG	GATCCAGAAGACATGCTTGTCTCTAGggttagggtcgaagccccactcggttagggtcgaagccccactcggttagggtcgaagccccactcggttagggtcgaagccccactcCAACATGTCTTCTGGATC	GATCCAGAAGACATGTTGgagtggggcttcgaccctaaccgagtggggcttcgaccctaaccgagtggggcttcgaccctaaccgagtggggcttcgaccctaaccCTAGAGACAAGCATGTCTTCTGGATC
hsa-miR-1296-5p	ggagatggagccagggccctaa	CTATAGTT	GATCCAGAAGACATGCTTCTATAGTTggagatggagccagggccctaaggagatggagccagggccctaaggagatggagccagggccctaaggagatggagccagggccctaaCAACATGTCTTCTGGATC	GATCCAGAAGACATGTTGttagggccctggctccatctccttagggccctggctccatctccttagggccctggctccatctccttagggccctggctccatctccAACTATAGAAGCATGTCTTCTGGATC
hsa-miR-1304-3p	ggggttcgaggctacagtgaga	CGGACTGG	GATCCAGAAGACATGCTTCGGACTGGggggttcgaggctacagtgagaggggttcgaggctacagtgagaggggttcgaggctacagtgagaggggttcgaggctacagtgagaCAACATGTCTTCTGGATC	GATCCAGAAGACATGTTGtctcactgtagcctcgaacccctctcactgtagcctcgaacccctctcactgtagcctcgaacccctctcactgtagcctcgaaccccCCAGTCCGAAGCATGTCTTCTGGATC
hsa-miR-1304-5p	cacatctcactgtagcctcaaa	TAGCAGAG	GATCCAGAAGACATGCTTTAGCAGAGcacatctcactgtagcctcaaacacatctcactgtagcctcaaacacatctcactgtagcctcaaacacatctcactgtagcctcaaaCAACATGTCTTCTGGATC	GATCCAGAAGACATGTTGtttgaggctacagtgagatgtgtttgaggctacagtgagatgtgtttgaggctacagtgagatgtgtttgaggctacagtgagatgtgCTCTGCTAAAGCATGTCTTCTGGATC
hsa-miR-1306-3p	caccaccagagccaacgt	AACTGGCT	GATCCAGAAGACATGCTTAACTGGCTcaccaccagagccaacgtcaccaccagagccaacgtcaccaccagagccaacgtcaccaccagagccaacgtCAACATGTCTTCTGGATC	GATCCAGAAGACATGTTGacgttggctctggtggtgacgttggctctggtggtgacgttggctctggtggtgacgttggctctggtggtgAGCCAGTTAAGCATGTCTTCTGGATC
hsa-miR-1306-5p	tggacgtttgcaggggaggtgg	AAACCCCA	GATCCAGAAGACATGCTTAAACCCCAtggacgtttgcaggggaggtggtggacgtttgcaggggaggtggtggacgtttgcaggggaggtggtggacgtttgcaggggaggtggCAACATGTCTTCTGGATC	GATCCAGAAGACATGTTGccacctcccctgcaaacgtccaccacctcccctgcaaacgtccaccacctcccctgcaaacgtccaccacctcccctgcaaacgtccaTGGGGTTTAAGCATGTCTTCTGGATC
hsa-miR-1307-3p	cacgaccgacgccacgccgagt	AATCCATG	GATCCAGAAGACATGCTTAATCCATGcacgaccgacgccacgccgagtcacgaccgacgccacgccgagtcacgaccgacgccacgccgagtcacgaccgacgccacgccgagtCAACATGTCTTCTGGATC	GATCCAGAAGACATGTTGactcggcgtggcgtcggtcgtgactcggcgtggcgtcggtcgtgactcggcgtggcgtcggtcgtgactcggcgtggcgtcggtcgtgCATGGATTAAGCATGTCTTCTGGATC
hsa-miR-1307-5p	agccggtcgaggtccggtcga	GGCCCGAT	GATCCAGAAGACATGCTTGGCCCGATagccggtcgaggtccggtcgaagccggtcgaggtccggtcgaagccggtcgaggtccggtcgaagccggtcgaggtccggtcgaCAACATGTCTTCTGGATC	GATCCAGAAGACATGTTGtcgaccggacctcgaccggcttcgaccggacctcgaccggcttcgaccggacctcgaccggcttcgaccggacctcgaccggctATCGGGCCAAGCATGTCTTCTGGATC
hsa-miR-130a-3p	atgcccttttaacattgcactg	TGCGAGTT	GATCCAGAAGACATGCTTTGCGAGTTatgcccttttaacattgcactgatgcccttttaacattgcactgatgcccttttaacattgcactgatgcccttttaacattgcactgCAACATGTCTTCTGGATC	GATCCAGAAGACATGTTGcagtgcaatgttaaaagggcatcagtgcaatgttaaaagggcatcagtgcaatgttaaaagggcatcagtgcaatgttaaaagggcatAACTCGCAAAGCATGTCTTCTGGATC
hsa-miR-130b-3p	atgccctttcatcattgcactg	TACCCGGA	GATCCAGAAGACATGCTTTACCCGGAatgccctttcatcattgcactgatgccctttcatcattgcactgatgccctttcatcattgcactgatgccctttcatcattgcactgCAACATGTCTTCTGGATC	GATCCAGAAGACATGTTGcagtgcaatgatgaaagggcatcagtgcaatgatgaaagggcatcagtgcaatgatgaaagggcatcagtgcaatgatgaaagggcatTCCGGGTAAAGCATGTCTTCTGGATC
hsa-miR-130b-5p	gtagtgcaacagggaaagagt	CTGTGCTA	GATCCAGAAGACATGCTTCTGTGCTAgtagtgcaacagggaaagagtgtagtgcaacagggaaagagtgtagtgcaacagggaaagagtgtagtgcaacagggaaagagtCAACATGTCTTCTGGATC	GATCCAGAAGACATGTTGactctttccctgttgcactacactctttccctgttgcactacactctttccctgttgcactacactctttccctgttgcactacTAGCACAGAAGCATGTCTTCTGGATC
hsa-miR-132-3p	cgaccatggctgtagactgtta	ATAGCGAT	GATCCAGAAGACATGCTTATAGCGATcgaccatggctgtagactgttacgaccatggctgtagactgttacgaccatggctgtagactgttacgaccatggctgtagactgttaCAACATGTCTTCTGGATC	GATCCAGAAGACATGTTGtaacagtctacagccatggtcgtaacagtctacagccatggtcgtaacagtctacagccatggtcgtaacagtctacagccatggtcgATCGCTATAAGCATGTCTTCTGGATC
hsa-miR-132-5p	agtaacaatcgaaagccacggt	TCACGGAT	GATCCAGAAGACATGCTTTCACGGATagtaacaatcgaaagccacggtagtaacaatcgaaagccacggtagtaacaatcgaaagccacggtagtaacaatcgaaagccacggtCAACATGTCTTCTGGATC	GATCCAGAAGACATGTTGaccgtggctttcgattgttactaccgtggctttcgattgttactaccgtggctttcgattgttactaccgtggctttcgattgttactATCCGTGAAAGCATGTCTTCTGGATC
hsa-miR-133a-3p	cagctggttgaaggggaccaaa	GCTATTGC	GATCCAGAAGACATGCTTGCTATTGCcagctggttgaaggggaccaaacagctggttgaaggggaccaaacagctggttgaaggggaccaaacagctggttgaaggggaccaaaCAACATGTCTTCTGGATC	GATCCAGAAGACATGTTGtttggtccccttcaaccagctgtttggtccccttcaaccagctgtttggtccccttcaaccagctgtttggtccccttcaaccagctgGCAATAGCAAGCATGTCTTCTGGATC
hsa-miR-133a-5p	atttggttccattttaccagct	CACGGTCG	GATCCAGAAGACATGCTTCACGGTCGatttggttccattttaccagctatttggttccattttaccagctatttggttccattttaccagctatttggttccattttaccagctCAACATGTCTTCTGGATC	GATCCAGAAGACATGTTGagctggtaaaatggaaccaaatagctggtaaaatggaaccaaatagctggtaaaatggaaccaaatagctggtaaaatggaaccaaatCGACCGTGAAGCATGTCTTCTGGATC
hsa-miR-133b	tagctggttgaaggggaccaaa	GTGACTAG	GATCCAGAAGACATGCTTGTGACTAGtagctggttgaaggggaccaaatagctggttgaaggggaccaaatagctggttgaaggggaccaaatagctggttgaaggggaccaaaCAACATGTCTTCTGGATC	GATCCAGAAGACATGTTGtttggtccccttcaaccagctatttggtccccttcaaccagctatttggtccccttcaaccagctatttggtccccttcaaccagctaCTAGTCACAAGCATGTCTTCTGGATC
hsa-miR-134-3p	ttggtgactaggtggcccacagg	TAGCAGTA	GATCCAGAAGACATGCTTTAGCAGTAttggtgactaggtggcccacaggttggtgactaggtggcccacaggttggtgactaggtggcccacaggttggtgactaggtggcccacaggCAACATGTCTTCTGGATC	GATCCAGAAGACATGTTGcctgtgggccacctagtcaccaacctgtgggccacctagtcaccaacctgtgggccacctagtcaccaacctgtgggccacctagtcaccaaTACTGCTAAAGCATGTCTTCTGGATC
hsa-miR-134-5p	cccctctggtcaaccagtcaca	GTCCTATT	GATCCAGAAGACATGCTTGTCCTATTcccctctggtcaaccagtcacacccctctggtcaaccagtcacacccctctggtcaaccagtcacacccctctggtcaaccagtcacaCAACATGTCTTCTGGATC	GATCCAGAAGACATGTTGtgtgactggttgaccagaggggtgtgactggttgaccagaggggtgtgactggttgaccagaggggtgtgactggttgaccagaggggAATAGGACAAGCATGTCTTCTGGATC
hsa-miR-135a-3p	cgccacggctccaatccctata	CAAGCACT	GATCCAGAAGACATGCTTCAAGCACTcgccacggctccaatccctatacgccacggctccaatccctatacgccacggctccaatccctatacgccacggctccaatccctataCAACATGTCTTCTGGATC	GATCCAGAAGACATGTTGtatagggattggagccgtggcgtatagggattggagccgtggcgtatagggattggagccgtggcgtatagggattggagccgtggcgAGTGCTTGAAGCATGTCTTCTGGATC
hsa-miR-135a-5p	tcacataggaataaaaagccata	AGCTGTAG	GATCCAGAAGACATGCTTAGCTGTAGtcacataggaataaaaagccatatcacataggaataaaaagccatatcacataggaataaaaagccatatcacataggaataaaaagccataCAACATGTCTTCTGGATC	GATCCAGAAGACATGTTGtatggctttttattcctatgtgatatggctttttattcctatgtgatatggctttttattcctatgtgatatggctttttattcctatgtgaCTACAGCTAAGCATGTCTTCTGGATC
hsa-miR-135b-3p	cccatggcttttagccctacat	AGCCTCTT	GATCCAGAAGACATGCTTAGCCTCTTcccatggcttttagccctacatcccatggcttttagccctacatcccatggcttttagccctacatcccatggcttttagccctacatCAACATGTCTTCTGGATC	GATCCAGAAGACATGTTGatgtagggctaaaagccatgggatgtagggctaaaagccatgggatgtagggctaaaagccatgggatgtagggctaaaagccatgggAAGAGGCTAAGCATGTCTTCTGGATC
hsa-miR-135b-5p	tcacataggaatgaaaagccata	ACATACGA	GATCCAGAAGACATGCTTACATACGAtcacataggaatgaaaagccatatcacataggaatgaaaagccatatcacataggaatgaaaagccatatcacataggaatgaaaagccataCAACATGTCTTCTGGATC	GATCCAGAAGACATGTTGtatggcttttcattcctatgtgatatggcttttcattcctatgtgatatggcttttcattcctatgtgatatggcttttcattcctatgtgaTCGTATGTAAGCATGTCTTCTGGATC
hsa-miR-136-3p	agactcatttgagacgatgatg	CGGATCAG	GATCCAGAAGACATGCTTCGGATCAGagactcatttgagacgatgatgagactcatttgagacgatgatgagactcatttgagacgatgatgagactcatttgagacgatgatgCAACATGTCTTCTGGATC	GATCCAGAAGACATGTTGcatcatcgtctcaaatgagtctcatcatcgtctcaaatgagtctcatcatcgtctcaaatgagtctcatcatcgtctcaaatgagtctCTGATCCGAAGCATGTCTTCTGGATC
hsa-miR-136-5p	tccatcatcaaaacaaatggagt	TGCTAGAA	GATCCAGAAGACATGCTTTGCTAGAAtccatcatcaaaacaaatggagttccatcatcaaaacaaatggagttccatcatcaaaacaaatggagttccatcatcaaaacaaatggagtCAACATGTCTTCTGGATC	GATCCAGAAGACATGTTGactccatttgttttgatgatggaactccatttgttttgatgatggaactccatttgttttgatgatggaactccatttgttttgatgatggaTTCTAGCAAAGCATGTCTTCTGGATC
hsa-miR-138-1-3p	ggccctggtgttgtgaagtagc	CCTCGCAG	GATCCAGAAGACATGCTTCCTCGCAGggccctggtgttgtgaagtagcggccctggtgttgtgaagtagcggccctggtgttgtgaagtagcggccctggtgttgtgaagtagcCAACATGTCTTCTGGATC	GATCCAGAAGACATGTTGgctacttcacaacaccagggccgctacttcacaacaccagggccgctacttcacaacaccagggccgctacttcacaacaccagggccCTGCGAGGAAGCATGTCTTCTGGATC
hsa-miR-138-5p	cggcctgattcacaacaccagct	ATATTAGG	GATCCAGAAGACATGCTTATATTAGGcggcctgattcacaacaccagctcggcctgattcacaacaccagctcggcctgattcacaacaccagctcggcctgattcacaacaccagctCAACATGTCTTCTGGATC	GATCCAGAAGACATGTTGagctggtgttgtgaatcaggccgagctggtgttgtgaatcaggccgagctggtgttgtgaatcaggccgagctggtgttgtgaatcaggccgCCTAATATAAGCATGTCTTCTGGATC
hsa-miR-139-3p	actccaacagggccgcgtctcca	CGCCTCGT	GATCCAGAAGACATGCTTCGCCTCGTactccaacagggccgcgtctccaactccaacagggccgcgtctccaactccaacagggccgcgtctccaactccaacagggccgcgtctccaCAACATGTCTTCTGGATC	GATCCAGAAGACATGTTGtggagacgcggccctgttggagttggagacgcggccctgttggagttggagacgcggccctgttggagttggagacgcggccctgttggagtACGAGGCGAAGCATGTCTTCTGGATC
hsa-miR-139-5p	actggagacacgtgcactgtaga	CCCGAAAG	GATCCAGAAGACATGCTTCCCGAAAGactggagacacgtgcactgtagaactggagacacgtgcactgtagaactggagacacgtgcactgtagaactggagacacgtgcactgtagaCAACATGTCTTCTGGATC	GATCCAGAAGACATGTTGtctacagtgcacgtgtctccagttctacagtgcacgtgtctccagttctacagtgcacgtgtctccagttctacagtgcacgtgtctccagtCTTTCGGGAAGCATGTCTTCTGGATC
hsa-miR-140-3p	ccgtggttctaccctgtggta	GGTTTCCG	GATCCAGAAGACATGCTTGGTTTCCGccgtggttctaccctgtggtaccgtggttctaccctgtggtaccgtggttctaccctgtggtaccgtggttctaccctgtggtaCAACATGTCTTCTGGATC	GATCCAGAAGACATGTTGtaccacagggtagaaccacggtaccacagggtagaaccacggtaccacagggtagaaccacggtaccacagggtagaaccacggCGGAAACCAAGCATGTCTTCTGGATC
hsa-miR-140-5p	ctaccatagggtaaaaccactg	CGTTCTGA	GATCCAGAAGACATGCTTCGTTCTGActaccatagggtaaaaccactgctaccatagggtaaaaccactgctaccatagggtaaaaccactgctaccatagggtaaaaccactgCAACATGTCTTCTGGATC	GATCCAGAAGACATGTTGcagtggttttaccctatggtagcagtggttttaccctatggtagcagtggttttaccctatggtagcagtggttttaccctatggtagTCAGAACGAAGCATGTCTTCTGGATC
hsa-miR-141-3p	ccatctttaccagacagtgtta	CTCACGGA	GATCCAGAAGACATGCTTCTCACGGAccatctttaccagacagtgttaccatctttaccagacagtgttaccatctttaccagacagtgttaccatctttaccagacagtgttaCAACATGTCTTCTGGATC	GATCCAGAAGACATGTTGtaacactgtctggtaaagatggtaacactgtctggtaaagatggtaacactgtctggtaaagatggtaacactgtctggtaaagatggTCCGTGAGAAGCATGTCTTCTGGATC
hsa-miR-141-5p	tccaacactgtactggaagatg	GTTACTGC	GATCCAGAAGACATGCTTGTTACTGCtccaacactgtactggaagatgtccaacactgtactggaagatgtccaacactgtactggaagatgtccaacactgtactggaagatgCAACATGTCTTCTGGATC	GATCCAGAAGACATGTTGcatcttccagtacagtgttggacatcttccagtacagtgttggacatcttccagtacagtgttggacatcttccagtacagtgttggaGCAGTAACAAGCATGTCTTCTGGATC
hsa-miR-142-3p	tccataaagtaggaaacactaca	AAATCCGC	GATCCAGAAGACATGCTTAAATCCGCtccataaagtaggaaacactacatccataaagtaggaaacactacatccataaagtaggaaacactacatccataaagtaggaaacactacaCAACATGTCTTCTGGATC	GATCCAGAAGACATGTTGtgtagtgtttcctactttatggatgtagtgtttcctactttatggatgtagtgtttcctactttatggatgtagtgtttcctactttatggaGCGGATTTAAGCATGTCTTCTGGATC
hsa-miR-142-5p	agtagtgctttctactttatg		GCTTAGTAGTGCTTTCTACTTTATGAGTAGTGCTTTCTACTTTATGAGTAGTGCTTTCTACTTTATGAGTAGTGCTTTCTACTTTATG	GTTGCATAAAGTAGAAAGCACTACTCATAAAGTAGAAAGCACTACTCATAAAGTAGAAAGCACTACTCATAAAGTAGAAAGCACTACT
hsa-miR-143-3p	gagctacagtgcttcatctca	CCCTATGA	GATCCAGAAGACATGCTTCCCTATGAgagctacagtgcttcatctcagagctacagtgcttcatctcagagctacagtgcttcatctcagagctacagtgcttcatctcaCAACATGTCTTCTGGATC	GATCCAGAAGACATGTTGtgagatgaagcactgtagctctgagatgaagcactgtagctctgagatgaagcactgtagctctgagatgaagcactgtagctcTCATAGGGAAGCATGTCTTCTGGATC
hsa-miR-143-5p	accagagatgcagcactgcacc	TATACGCT	GATCCAGAAGACATGCTTTATACGCTaccagagatgcagcactgcaccaccagagatgcagcactgcaccaccagagatgcagcactgcaccaccagagatgcagcactgcaccCAACATGTCTTCTGGATC	GATCCAGAAGACATGTTGggtgcagtgctgcatctctggtggtgcagtgctgcatctctggtggtgcagtgctgcatctctggtggtgcagtgctgcatctctggtAGCGTATAAAGCATGTCTTCTGGATC
hsa-miR-144-3p	agtacatcatctatactgta	CCTGGCTT	GATCCAGAAGACATGCTTCCTGGCTTagtacatcatctatactgtaagtacatcatctatactgtaagtacatcatctatactgtaagtacatcatctatactgtaCAACATGTCTTCTGGATC	GATCCAGAAGACATGTTGtacagtatagatgatgtacttacagtatagatgatgtacttacagtatagatgatgtacttacagtatagatgatgtactAAGCCAGGAAGCATGTCTTCTGGATC
hsa-miR-144-5p	cttacagtatatgatgatatcc	CAACGCCT	GATCCAGAAGACATGCTTCAACGCCTcttacagtatatgatgatatcccttacagtatatgatgatatcccttacagtatatgatgatatcccttacagtatatgatgatatccCAACATGTCTTCTGGATC	GATCCAGAAGACATGTTGggatatcatcatatactgtaagggatatcatcatatactgtaagggatatcatcatatactgtaagggatatcatcatatactgtaagAGGCGTTGAAGCATGTCTTCTGGATC
hsa-miR-145-5p	agggattcctgggaaaactggac	ACCGATCA	GATCCAGAAGACATGCTTACCGATCAagggattcctgggaaaactggacagggattcctgggaaaactggacagggattcctgggaaaactggacagggattcctgggaaaactggacCAACATGTCTTCTGGATC	GATCCAGAAGACATGTTGgtccagttttcccaggaatccctgtccagttttcccaggaatccctgtccagttttcccaggaatccctgtccagttttcccaggaatccctTGATCGGTAAGCATGTCTTCTGGATC
hsa-miR-146a-3p	ctgaagaactgaatttcagagg	CGTAATTC	GATCCAGAAGACATGCTTCGTAATTCctgaagaactgaatttcagaggctgaagaactgaatttcagaggctgaagaactgaatttcagaggctgaagaactgaatttcagaggCAACATGTCTTCTGGATC	GATCCAGAAGACATGTTGcctctgaaattcagttcttcagcctctgaaattcagttcttcagcctctgaaattcagttcttcagcctctgaaattcagttcttcagGAATTACGAAGCATGTCTTCTGGATC
hsa-miR-146a-5p	aacccatggaattcagttctca	TTCACCTG	GATCCAGAAGACATGCTTTTCACCTGaacccatggaattcagttctcaaacccatggaattcagttctcaaacccatggaattcagttctcaaacccatggaattcagttctcaCAACATGTCTTCTGGATC	GATCCAGAAGACATGTTGtgagaactgaattccatgggtttgagaactgaattccatgggtttgagaactgaattccatgggtttgagaactgaattccatgggttCAGGTGAAAAGCATGTCTTCTGGATC
hsa-miR-147a	gcagaagcatttccacacac	GGTCCCTA	GATCCAGAAGACATGCTTGGTCCCTAgcagaagcatttccacacacgcagaagcatttccacacacgcagaagcatttccacacacgcagaagcatttccacacacCAACATGTCTTCTGGATC	GATCCAGAAGACATGTTGgtgtgtggaaatgcttctgcgtgtgtggaaatgcttctgcgtgtgtggaaatgcttctgcgtgtgtggaaatgcttctgcTAGGGACCAAGCATGTCTTCTGGATC
hsa-miR-148a-3p	acaaagttctgtagtgcactga	ACGACGCG	GATCCAGAAGACATGCTTACGACGCGacaaagttctgtagtgcactgaacaaagttctgtagtgcactgaacaaagttctgtagtgcactgaacaaagttctgtagtgcactgaCAACATGTCTTCTGGATC	GATCCAGAAGACATGTTGtcagtgcactacagaactttgttcagtgcactacagaactttgttcagtgcactacagaactttgttcagtgcactacagaactttgtCGCGTCGTAAGCATGTCTTCTGGATC
hsa-miR-148a-5p	agtcggagtgtctcagaacttt	ATCAAGCA	GATCCAGAAGACATGCTTATCAAGCAagtcggagtgtctcagaactttagtcggagtgtctcagaactttagtcggagtgtctcagaactttagtcggagtgtctcagaactttCAACATGTCTTCTGGATC	GATCCAGAAGACATGTTGaaagttctgagacactccgactaaagttctgagacactccgactaaagttctgagacactccgactaaagttctgagacactccgactTGCTTGATAAGCATGTCTTCTGGATC
hsa-miR-148b-3p	acaaagttctgtgatgcactga	TCTAATAA	GATCCAGAAGACATGCTTTCTAATAAacaaagttctgtgatgcactgaacaaagttctgtgatgcactgaacaaagttctgtgatgcactgaacaaagttctgtgatgcactgaCAACATGTCTTCTGGATC	GATCCAGAAGACATGTTGtcagtgcatcacagaactttgttcagtgcatcacagaactttgttcagtgcatcacagaactttgttcagtgcatcacagaactttgtTTATTAGAAAGCATGTCTTCTGGATC
hsa-miR-148b-5p	gcctgagtgtataacagaactt	CTCCTCAT	GATCCAGAAGACATGCTTCTCCTCATgcctgagtgtataacagaacttgcctgagtgtataacagaacttgcctgagtgtataacagaacttgcctgagtgtataacagaacttCAACATGTCTTCTGGATC	GATCCAGAAGACATGTTGaagttctgttatacactcaggcaagttctgttatacactcaggcaagttctgttatacactcaggcaagttctgttatacactcaggcATGAGGAGAAGCATGTCTTCTGGATC
hsa-miR-149-3p	gcacagcccccgtccctccct	TCTCTATT	GATCCAGAAGACATGCTTTCTCTATTgcacagcccccgtccctccctgcacagcccccgtccctccctgcacagcccccgtccctccctgcacagcccccgtccctccctCAACATGTCTTCTGGATC	GATCCAGAAGACATGTTGagggagggacgggggctgtgcagggagggacgggggctgtgcagggagggacgggggctgtgcagggagggacgggggctgtgcAATAGAGAAAGCATGTCTTCTGGATC
hsa-miR-144-3p	agtacatcatctatactgta	CCTGGCTT	GATCCAGAAGACATGCTTCCTGGCTTagtacatcatctatactgtaagtacatcatctatactgtaagtacatcatctatactgtaagtacatcatctatactgtaCAACATGTCTTCTGGATC	GATCCAGAAGACATGTTGtacagtatagatgatgtacttacagtatagatgatgtacttacagtatagatgatgtacttacagtatagatgatgtactAAGCCAGGAAGCATGTCTTCTGGATC
hsa-miR-150-3p	ctgtcccccaggcctgtaccag	ATGCAATA	GATCCAGAAGACATGCTTATGCAATActgtcccccaggcctgtaccagctgtcccccaggcctgtaccagctgtcccccaggcctgtaccagctgtcccccaggcctgtaccagCAACATGTCTTCTGGATC	GATCCAGAAGACATGTTGctggtacaggcctgggggacagctggtacaggcctgggggacagctggtacaggcctgggggacagctggtacaggcctgggggacagTATTGCATAAGCATGTCTTCTGGATC
hsa-miR-150-5p	cactggtacaagggttgggaga	AGCAGTGC	GATCCAGAAGACATGCTTAGCAGTGCcactggtacaagggttgggagacactggtacaagggttgggagacactggtacaagggttgggagacactggtacaagggttgggagaCAACATGTCTTCTGGATC	GATCCAGAAGACATGTTGtctcccaacccttgtaccagtgtctcccaacccttgtaccagtgtctcccaacccttgtaccagtgtctcccaacccttgtaccagtgGCACTGCTAAGCATGTCTTCTGGATC
hsa-miR-151a-3p	cctcaaggagcttcagtctag	CATGCCCA	GATCCAGAAGACATGCTTCATGCCCAcctcaaggagcttcagtctagcctcaaggagcttcagtctagcctcaaggagcttcagtctagcctcaaggagcttcagtctagCAACATGTCTTCTGGATC	GATCCAGAAGACATGTTGctagactgaagctccttgaggctagactgaagctccttgaggctagactgaagctccttgaggctagactgaagctccttgaggTGGGCATGAAGCATGTCTTCTGGATC
hsa-miR-151a-5p	actagactgtgagctcctcga	TAACACTA	GATCCAGAAGACATGCTTTAACACTAactagactgtgagctcctcgaactagactgtgagctcctcgaactagactgtgagctcctcgaactagactgtgagctcctcgaCAACATGTCTTCTGGATC	GATCCAGAAGACATGTTGtcgaggagctcacagtctagttcgaggagctcacagtctagttcgaggagctcacagtctagttcgaggagctcacagtctagtTAGTGTTAAAGCATGTCTTCTGGATC
hsa-miR-152-3p	ccaagttctgtcatgcactga	GATATCGT	GATCCAGAAGACATGCTTGATATCGTccaagttctgtcatgcactgaccaagttctgtcatgcactgaccaagttctgtcatgcactgaccaagttctgtcatgcactgaCAACATGTCTTCTGGATC	GATCCAGAAGACATGTTGtcagtgcatgacagaacttggtcagtgcatgacagaacttggtcagtgcatgacagaacttggtcagtgcatgacagaacttggACGATATCAAGCATGTCTTCTGGATC
hsa-miR-152-5p	agtcggagtgtatcacagaacct	AGAAGTAA	GATCCAGAAGACATGCTTAGAAGTAAagtcggagtgtatcacagaacctagtcggagtgtatcacagaacctagtcggagtgtatcacagaacctagtcggagtgtatcacagaacctCAACATGTCTTCTGGATC	GATCCAGAAGACATGTTGaggttctgtgatacactccgactaggttctgtgatacactccgactaggttctgtgatacactccgactaggttctgtgatacactccgactTTACTTCTAAGCATGTCTTCTGGATC
hsa-miR-154-3p	aataggtcaaccgtgtatgatt	GATGGGTG	GATCCAGAAGACATGCTTGATGGGTGaataggtcaaccgtgtatgattaataggtcaaccgtgtatgattaataggtcaaccgtgtatgattaataggtcaaccgtgtatgattCAACATGTCTTCTGGATC	GATCCAGAAGACATGTTGaatcatacacggttgacctattaatcatacacggttgacctattaatcatacacggttgacctattaatcatacacggttgacctattCACCCATCAAGCATGTCTTCTGGATC
hsa-miR-154-5p	cgaaggcaacacggataaccta	TTGAATAT	GATCCAGAAGACATGCTTTTGAATATcgaaggcaacacggataacctacgaaggcaacacggataacctacgaaggcaacacggataacctacgaaggcaacacggataacctaCAACATGTCTTCTGGATC	GATCCAGAAGACATGTTGtaggttatccgtgttgccttcgtaggttatccgtgttgccttcgtaggttatccgtgttgccttcgtaggttatccgtgttgccttcgATATTCAAAAGCATGTCTTCTGGATC
hsa-miR-155-3p	tgttaatgctaatatgtaggag	GCCTAAGA	GATCCAGAAGACATGCTTGCCTAAGAtgttaatgctaatatgtaggagtgttaatgctaatatgtaggagtgttaatgctaatatgtaggagtgttaatgctaatatgtaggagCAACATGTCTTCTGGATC	GATCCAGAAGACATGTTGctcctacatattagcattaacactcctacatattagcattaacactcctacatattagcattaacactcctacatattagcattaacaTCTTAGGCAAGCATGTCTTCTGGATC
hsa-miR-155-5p	acccctatcacgattagcattaa	AACAGACT	GATCCAGAAGACATGCTTAACAGACTacccctatcacgattagcattaaacccctatcacgattagcattaaacccctatcacgattagcattaaacccctatcacgattagcattaaCAACATGTCTTCTGGATC	GATCCAGAAGACATGTTGttaatgctaatcgtgataggggtttaatgctaatcgtgataggggtttaatgctaatcgtgataggggtttaatgctaatcgtgataggggtAGTCTGTTAAGCATGTCTTCTGGATC
hsa-miR-15a-3p	tgaggcagcacaatatggcctg	TATTGTCT	GATCCAGAAGACATGCTTTATTGTCTtgaggcagcacaatatggcctgtgaggcagcacaatatggcctgtgaggcagcacaatatggcctgtgaggcagcacaatatggcctgCAACATGTCTTCTGGATC	GATCCAGAAGACATGTTGcaggccatattgtgctgcctcacaggccatattgtgctgcctcacaggccatattgtgctgcctcacaggccatattgtgctgcctcaAGACAATAAAGCATGTCTTCTGGATC
hsa-miR-15a-5p	cacaaaccattatgtgctgcta	TCACGCTG	GATCCAGAAGACATGCTTTCACGCTGcacaaaccattatgtgctgctacacaaaccattatgtgctgctacacaaaccattatgtgctgctacacaaaccattatgtgctgctaCAACATGTCTTCTGGATC	GATCCAGAAGACATGTTGtagcagcacataatggtttgtgtagcagcacataatggtttgtgtagcagcacataatggtttgtgtagcagcacataatggtttgtgCAGCGTGAAAGCATGTCTTCTGGATC
hsa-miR-15b-3p	tagagcagcaaataatgattcg	ATGGATAC	GATCCAGAAGACATGCTTATGGATACtagagcagcaaataatgattcgtagagcagcaaataatgattcgtagagcagcaaataatgattcgtagagcagcaaataatgattcgCAACATGTCTTCTGGATC	GATCCAGAAGACATGTTGcgaatcattatttgctgctctacgaatcattatttgctgctctacgaatcattatttgctgctctacgaatcattatttgctgctctaGTATCCATAAGCATGTCTTCTGGATC
hsa-miR-15b-5p	tgtaaaccatgatgtgctgcta	CACGTGCC	GATCCAGAAGACATGCTTCACGTGCCtgtaaaccatgatgtgctgctatgtaaaccatgatgtgctgctatgtaaaccatgatgtgctgctatgtaaaccatgatgtgctgctaCAACATGTCTTCTGGATC	GATCCAGAAGACATGTTGtagcagcacatcatggtttacatagcagcacatcatggtttacatagcagcacatcatggtttacatagcagcacatcatggtttacaGGCACGTGAAGCATGTCTTCTGGATC
hsa-miR-16-1-3p	tcagcagcacagttaatactgg	ATAATTAA	GATCCAGAAGACATGCTTATAATTAAtcagcagcacagttaatactggtcagcagcacagttaatactggtcagcagcacagttaatactggtcagcagcacagttaatactggCAACATGTCTTCTGGATC	GATCCAGAAGACATGTTGccagtattaactgtgctgctgaccagtattaactgtgctgctgaccagtattaactgtgctgctgaccagtattaactgtgctgctgaTTAATTATAAGCATGTCTTCTGGATC
hsa-miR-16-2-3p	taaagcagcacagtaatattgg	ATTAGCTC	GATCCAGAAGACATGCTTATTAGCTCtaaagcagcacagtaatattggtaaagcagcacagtaatattggtaaagcagcacagtaatattggtaaagcagcacagtaatattggCAACATGTCTTCTGGATC	GATCCAGAAGACATGTTGccaatattactgtgctgctttaccaatattactgtgctgctttaccaatattactgtgctgctttaccaatattactgtgctgctttaGAGCTAATAAGCATGTCTTCTGGATC
hsa-miR-16-5p	cgccaatatttacgtgctgcta	AGCTCCAC	GATCCAGAAGACATGCTTAGCTCCACcgccaatatttacgtgctgctacgccaatatttacgtgctgctacgccaatatttacgtgctgctacgccaatatttacgtgctgctaCAACATGTCTTCTGGATC	GATCCAGAAGACATGTTGtagcagcacgtaaatattggcgtagcagcacgtaaatattggcgtagcagcacgtaaatattggcgtagcagcacgtaaatattggcgGTGGAGCTAAGCATGTCTTCTGGATC
hsa-miR-17-3p	ctacaagtgccttcactgcagt	CAAGGAAG	GATCCAGAAGACATGCTTCAAGGAAGctacaagtgccttcactgcagtctacaagtgccttcactgcagtctacaagtgccttcactgcagtctacaagtgccttcactgcagtCAACATGTCTTCTGGATC	GATCCAGAAGACATGTTGactgcagtgaaggcacttgtagactgcagtgaaggcacttgtagactgcagtgaaggcacttgtagactgcagtgaaggcacttgtagCTTCCTTGAAGCATGTCTTCTGGATC
hsa-miR-17-5p	ctacctgcactgtaagcactttg	GGTTGGCT	GATCCAGAAGACATGCTTGGTTGGCTctacctgcactgtaagcactttgctacctgcactgtaagcactttgctacctgcactgtaagcactttgctacctgcactgtaagcactttgCAACATGTCTTCTGGATC	GATCCAGAAGACATGTTGcaaagtgcttacagtgcaggtagcaaagtgcttacagtgcaggtagcaaagtgcttacagtgcaggtagcaaagtgcttacagtgcaggtagAGCCAACCAAGCATGTCTTCTGGATC
hsa-miR-181a-3p	ggtacaatcaacggtcgatggt	GTTAGTGC	GATCCAGAAGACATGCTTGTTAGTGCggtacaatcaacggtcgatggtggtacaatcaacggtcgatggtggtacaatcaacggtcgatggtggtacaatcaacggtcgatggtCAACATGTCTTCTGGATC	GATCCAGAAGACATGTTGaccatcgaccgttgattgtaccaccatcgaccgttgattgtaccaccatcgaccgttgattgtaccaccatcgaccgttgattgtaccGCACTAACAAGCATGTCTTCTGGATC
hsa-miR-181a-5p	actcaccgacagcgttgaatgtt	TATATCGC	GATCCAGAAGACATGCTTTATATCGCactcaccgacagcgttgaatgttactcaccgacagcgttgaatgttactcaccgacagcgttgaatgttactcaccgacagcgttgaatgttCAACATGTCTTCTGGATC	GATCCAGAAGACATGTTGaacattcaacgctgtcggtgagtaacattcaacgctgtcggtgagtaacattcaacgctgtcggtgagtaacattcaacgctgtcggtgagtGCGATATAAAGCATGTCTTCTGGATC
hsa-miR-181b-2-3p	tgcattcattgatcagtgag	CCCAGCGA	GATCCAGAAGACATGCTTCCCAGCGAtgcattcattgatcagtgagtgcattcattgatcagtgagtgcattcattgatcagtgagtgcattcattgatcagtgagCAACATGTCTTCTGGATC	GATCCAGAAGACATGTTGctcactgatcaatgaatgcactcactgatcaatgaatgcactcactgatcaatgaatgcactcactgatcaatgaatgcaTCGCTGGGAAGCATGTCTTCTGGATC
hsa-miR-181b-5p	acccaccgacagcaatgaatgtt	GAGGTTAA	GATCCAGAAGACATGCTTGAGGTTAAacccaccgacagcaatgaatgttacccaccgacagcaatgaatgttacccaccgacagcaatgaatgttacccaccgacagcaatgaatgttCAACATGTCTTCTGGATC	GATCCAGAAGACATGTTGaacattcattgctgtcggtgggtaacattcattgctgtcggtgggtaacattcattgctgtcggtgggtaacattcattgctgtcggtgggtTTAACCTCAAGCATGTCTTCTGGATC
hsa-miR-181c-5p	actcaccgacaggttgaatgtt	CCTGCACA	GATCCAGAAGACATGCTTCCTGCACAactcaccgacaggttgaatgttactcaccgacaggttgaatgttactcaccgacaggttgaatgttactcaccgacaggttgaatgttCAACATGTCTTCTGGATC	GATCCAGAAGACATGTTGaacattcaacctgtcggtgagtaacattcaacctgtcggtgagtaacattcaacctgtcggtgagtaacattcaacctgtcggtgagtTGTGCAGGAAGCATGTCTTCTGGATC
hsa-miR-181d-3p	gtgacattcatcccccggtgg	AAAGAGCT	GATCCAGAAGACATGCTTAAAGAGCTgtgacattcatcccccggtgggtgacattcatcccccggtgggtgacattcatcccccggtgggtgacattcatcccccggtggCAACATGTCTTCTGGATC	GATCCAGAAGACATGTTGccaccgggggatgaatgtcacccaccgggggatgaatgtcacccaccgggggatgaatgtcacccaccgggggatgaatgtcacAGCTCTTTAAGCATGTCTTCTGGATC
hsa-miR-181d-5p	acccaccgacaacaatgaatgtt	CGCTCGAC	GATCCAGAAGACATGCTTCGCTCGACacccaccgacaacaatgaatgttacccaccgacaacaatgaatgttacccaccgacaacaatgaatgttacccaccgacaacaatgaatgttCAACATGTCTTCTGGATC	GATCCAGAAGACATGTTGaacattcattgttgtcggtgggtaacattcattgttgtcggtgggtaacattcattgttgtcggtgggtaacattcattgttgtcggtgggtGTCGAGCGAAGCATGTCTTCTGGATC
hsa-miR-182-3p	tagttggcaagtctagaacca	CCATGTGG	GATCCAGAAGACATGCTTCCATGTGGtagttggcaagtctagaaccatagttggcaagtctagaaccatagttggcaagtctagaaccatagttggcaagtctagaaccaCAACATGTCTTCTGGATC	GATCCAGAAGACATGTTGtggttctagacttgccaactatggttctagacttgccaactatggttctagacttgccaactatggttctagacttgccaactaCCACATGGAAGCATGTCTTCTGGATC
hsa-miR-182-5p	agtgtgagttctaccattgccaaa	AGAACGGG	GATCCAGAAGACATGCTTAGAACGGGagtgtgagttctaccattgccaaaagtgtgagttctaccattgccaaaagtgtgagttctaccattgccaaaagtgtgagttctaccattgccaaaCAACATGTCTTCTGGATC	GATCCAGAAGACATGTTGtttggcaatggtagaactcacacttttggcaatggtagaactcacacttttggcaatggtagaactcacacttttggcaatggtagaactcacactCCCGTTCTAAGCATGTCTTCTGGATC
hsa-miR-183-3p	ttatggcccttcggtaattcac	TGCGCACT	GATCCAGAAGACATGCTTTGCGCACTttatggcccttcggtaattcacttatggcccttcggtaattcacttatggcccttcggtaattcacttatggcccttcggtaattcacCAACATGTCTTCTGGATC	GATCCAGAAGACATGTTGgtgaattaccgaagggccataagtgaattaccgaagggccataagtgaattaccgaagggccataagtgaattaccgaagggccataaAGTGCGCAAAGCATGTCTTCTGGATC
hsa-miR-183-5p	agtgaattctaccagtgccata	ACTACCGT	GATCCAGAAGACATGCTTACTACCGTagtgaattctaccagtgccataagtgaattctaccagtgccataagtgaattctaccagtgccataagtgaattctaccagtgccataCAACATGTCTTCTGGATC	GATCCAGAAGACATGTTGtatggcactggtagaattcacttatggcactggtagaattcacttatggcactggtagaattcacttatggcactggtagaattcactACGGTAGTAAGCATGTCTTCTGGATC
hsa-miR-185-3p	gaccagaggaaagccagcccct	AAACTTAA	GATCCAGAAGACATGCTTAAACTTAAgaccagaggaaagccagcccctgaccagaggaaagccagcccctgaccagaggaaagccagcccctgaccagaggaaagccagcccctCAACATGTCTTCTGGATC	GATCCAGAAGACATGTTGaggggctggctttcctctggtcaggggctggctttcctctggtcaggggctggctttcctctggtcaggggctggctttcctctggtcTTAAGTTTAAGCATGTCTTCTGGATC
hsa-miR-185-5p	tcaggaactgcctttctctcca	CAATTTAG	GATCCAGAAGACATGCTTCAATTTAGtcaggaactgcctttctctccatcaggaactgcctttctctccatcaggaactgcctttctctccatcaggaactgcctttctctccaCAACATGTCTTCTGGATC	GATCCAGAAGACATGTTGtggagagaaaggcagttcctgatggagagaaaggcagttcctgatggagagaaaggcagttcctgatggagagaaaggcagttcctgaCTAAATTGAAGCATGTCTTCTGGATC
hsa-miR-186-3p	cccaaaaaattcacctttgggc	AACTGGTT	GATCCAGAAGACATGCTTAACTGGTTcccaaaaaattcacctttgggccccaaaaaattcacctttgggccccaaaaaattcacctttgggccccaaaaaattcacctttgggcCAACATGTCTTCTGGATC	GATCCAGAAGACATGTTGgcccaaaggtgaattttttggggcccaaaggtgaattttttggggcccaaaggtgaattttttggggcccaaaggtgaattttttgggAACCAGTTAAGCATGTCTTCTGGATC
hsa-miR-186-5p	agcccaaaaggagaattctttg	GAACACGG	GATCCAGAAGACATGCTTGAACACGGagcccaaaaggagaattctttgagcccaaaaggagaattctttgagcccaaaaggagaattctttgagcccaaaaggagaattctttgCAACATGTCTTCTGGATC	GATCCAGAAGACATGTTGcaaagaattctccttttgggctcaaagaattctccttttgggctcaaagaattctccttttgggctcaaagaattctccttttgggctCCGTGTTCAAGCATGTCTTCTGGATC
hsa-miR-188-3p	tgcaaaccctgcatgtgggag	AATCCCCT	GATCCAGAAGACATGCTTAATCCCCTtgcaaaccctgcatgtgggagtgcaaaccctgcatgtgggagtgcaaaccctgcatgtgggagtgcaaaccctgcatgtgggagCAACATGTCTTCTGGATC	GATCCAGAAGACATGTTGctcccacatgcagggtttgcactcccacatgcagggtttgcactcccacatgcagggtttgcactcccacatgcagggtttgcaAGGGGATTAAGCATGTCTTCTGGATC
hsa-miR-188-5p	ccctccaccatgcaagggatg	GGCCTACA	GATCCAGAAGACATGCTTGGCCTACAccctccaccatgcaagggatgccctccaccatgcaagggatgccctccaccatgcaagggatgccctccaccatgcaagggatgCAACATGTCTTCTGGATC	GATCCAGAAGACATGTTGcatcccttgcatggtggagggcatcccttgcatggtggagggcatcccttgcatggtggagggcatcccttgcatggtggagggTGTAGGCCAAGCATGTCTTCTGGATC
hsa-miR-18a-3p	ccagaaggagcacttagggcagt	TCAGATAA	GATCCAGAAGACATGCTTTCAGATAAccagaaggagcacttagggcagtccagaaggagcacttagggcagtccagaaggagcacttagggcagtccagaaggagcacttagggcagtCAACATGTCTTCTGGATC	GATCCAGAAGACATGTTGactgccctaagtgctccttctggactgccctaagtgctccttctggactgccctaagtgctccttctggactgccctaagtgctccttctggTTATCTGAAAGCATGTCTTCTGGATC
hsa-miR-18a-5p	ctatctgcactagatgcacctta	CGGCCTTG	GATCCAGAAGACATGCTTCGGCCTTGctatctgcactagatgcaccttactatctgcactagatgcaccttactatctgcactagatgcaccttactatctgcactagatgcaccttaCAACATGTCTTCTGGATC	GATCCAGAAGACATGTTGtaaggtgcatctagtgcagatagtaaggtgcatctagtgcagatagtaaggtgcatctagtgcagatagtaaggtgcatctagtgcagatagCAAGGCCGAAGCATGTCTTCTGGATC
hsa-miR-18b-5p	ctaactgcactagatgcacctta	GGTGCAAA	GATCCAGAAGACATGCTTGGTGCAAActaactgcactagatgcaccttactaactgcactagatgcaccttactaactgcactagatgcaccttactaactgcactagatgcaccttaCAACATGTCTTCTGGATC	GATCCAGAAGACATGTTGtaaggtgcatctagtgcagttagtaaggtgcatctagtgcagttagtaaggtgcatctagtgcagttagtaaggtgcatctagtgcagttagTTTGCACCAAGCATGTCTTCTGGATC
hsa-miR-1908-3p	cggggcggagccggcggccgg	ACAGCCCA	GATCCAGAAGACATGCTTACAGCCCAcggggcggagccggcggccggcggggcggagccggcggccggcggggcggagccggcggccggcggggcggagccggcggccggCAACATGTCTTCTGGATC	GATCCAGAAGACATGTTGccggccgccggctccgccccgccggccgccggctccgccccgccggccgccggctccgccccgccggccgccggctccgccccgTGGGCTGTAAGCATGTCTTCTGGATC
hsa-miR-1908-5p	gaccaatcgccgtccccgccg	TACGTTTG	GATCCAGAAGACATGCTTTACGTTTGgaccaatcgccgtccccgccggaccaatcgccgtccccgccggaccaatcgccgtccccgccggaccaatcgccgtccccgccgCAACATGTCTTCTGGATC	GATCCAGAAGACATGTTGcggcggggacggcgattggtccggcggggacggcgattggtccggcggggacggcgattggtccggcggggacggcgattggtcCAAACGTAAAGCATGTCTTCTGGATC
hsa-miR-190a-3p	aggaatatgtttgatatatag	TCCGACAT	GATCCAGAAGACATGCTTTCCGACATaggaatatgtttgatatatagaggaatatgtttgatatatagaggaatatgtttgatatatagaggaatatgtttgatatatagCAACATGTCTTCTGGATC	GATCCAGAAGACATGTTGctatatatcaaacatattcctctatatatcaaacatattcctctatatatcaaacatattcctctatatatcaaacatattcctATGTCGGAAAGCATGTCTTCTGGATC
hsa-miR-190a-5p	acctaatatatcaaacatatca	TAGCTTCT	GATCCAGAAGACATGCTTTAGCTTCTacctaatatatcaaacatatcaacctaatatatcaaacatatcaacctaatatatcaaacatatcaacctaatatatcaaacatatcaCAACATGTCTTCTGGATC	GATCCAGAAGACATGTTGtgatatgtttgatatattaggttgatatgtttgatatattaggttgatatgtttgatatattaggttgatatgtttgatatattaggtAGAAGCTAAAGCATGTCTTCTGGATC
hsa-miR-191-3p	ggggacgaaatccaagcgcagc	ACTACAAT	GATCCAGAAGACATGCTTACTACAATggggacgaaatccaagcgcagcggggacgaaatccaagcgcagcggggacgaaatccaagcgcagcggggacgaaatccaagcgcagcCAACATGTCTTCTGGATC	GATCCAGAAGACATGTTGgctgcgcttggatttcgtccccgctgcgcttggatttcgtccccgctgcgcttggatttcgtccccgctgcgcttggatttcgtccccATTGTAGTAAGCATGTCTTCTGGATC
hsa-miR-191-5p	cagctgcttttgggattccgttg	CGGATAGG	GATCCAGAAGACATGCTTCGGATAGGcagctgcttttgggattccgttgcagctgcttttgggattccgttgcagctgcttttgggattccgttgcagctgcttttgggattccgttgCAACATGTCTTCTGGATC	GATCCAGAAGACATGTTGcaacggaatcccaaaagcagctgcaacggaatcccaaaagcagctgcaacggaatcccaaaagcagctgcaacggaatcccaaaagcagctgCCTATCCGAAGCATGTCTTCTGGATC
hsa-miR-1910-3p	tgtcatcctgcttctgcctc	AGTCAGCT	GATCCAGAAGACATGCTTAGTCAGCTtgtcatcctgcttctgcctctgtcatcctgcttctgcctctgtcatcctgcttctgcctctgtcatcctgcttctgcctcCAACATGTCTTCTGGATC	GATCCAGAAGACATGTTGgaggcagaagcaggatgacagaggcagaagcaggatgacagaggcagaagcaggatgacagaggcagaagcaggatgacaAGCTGACTAAGCATGTCTTCTGGATC
hsa-miR-1910-5p	aggcggcaggcacaggactgg	GGCAGACG	GATCCAGAAGACATGCTTGGCAGACGaggcggcaggcacaggactggaggcggcaggcacaggactggaggcggcaggcacaggactggaggcggcaggcacaggactggCAACATGTCTTCTGGATC	GATCCAGAAGACATGTTGccagtcctgtgcctgccgcctccagtcctgtgcctgccgcctccagtcctgtgcctgccgcctccagtcctgtgcctgccgcctCGTCTGCCAAGCATGTCTTCTGGATC
hsa-miR-192-3p	ctgtgacctatggaattggcag	TGTGAGTG	GATCCAGAAGACATGCTTTGTGAGTGctgtgacctatggaattggcagctgtgacctatggaattggcagctgtgacctatggaattggcagctgtgacctatggaattggcagCAACATGTCTTCTGGATC	GATCCAGAAGACATGTTGctgccaattccataggtcacagctgccaattccataggtcacagctgccaattccataggtcacagctgccaattccataggtcacagCACTCACAAAGCATGTCTTCTGGATC
hsa-miR-192-5p	ggctgtcaattcataggtcag	CCTCTCGG	GATCCAGAAGACATGCTTCCTCTCGGggctgtcaattcataggtcagggctgtcaattcataggtcagggctgtcaattcataggtcagggctgtcaattcataggtcagCAACATGTCTTCTGGATC	GATCCAGAAGACATGTTGctgacctatgaattgacagccctgacctatgaattgacagccctgacctatgaattgacagccctgacctatgaattgacagccCCGAGAGGAAGCATGTCTTCTGGATC
hsa-miR-193a-3p	actgggactttgtaggccagtt	CGTAGAAC	GATCCAGAAGACATGCTTCGTAGAACactgggactttgtaggccagttactgggactttgtaggccagttactgggactttgtaggccagttactgggactttgtaggccagttCAACATGTCTTCTGGATC	GATCCAGAAGACATGTTGaactggcctacaaagtcccagtaactggcctacaaagtcccagtaactggcctacaaagtcccagtaactggcctacaaagtcccagtGTTCTACGAAGCATGTCTTCTGGATC
hsa-miR-193a-5p	tcatctcgcccgcaaagaccca	TACGTCAG	GATCCAGAAGACATGCTTTACGTCAGtcatctcgcccgcaaagacccatcatctcgcccgcaaagacccatcatctcgcccgcaaagacccatcatctcgcccgcaaagacccaCAACATGTCTTCTGGATC	GATCCAGAAGACATGTTGtgggtctttgcgggcgagatgatgggtctttgcgggcgagatgatgggtctttgcgggcgagatgatgggtctttgcgggcgagatgaCTGACGTAAAGCATGTCTTCTGGATC
hsa-miR-193b-3p	agcgggactttgagggccagtt	GACCAGGG	GATCCAGAAGACATGCTTGACCAGGGagcgggactttgagggccagttagcgggactttgagggccagttagcgggactttgagggccagttagcgggactttgagggccagttCAACATGTCTTCTGGATC	GATCCAGAAGACATGTTGaactggccctcaaagtcccgctaactggccctcaaagtcccgctaactggccctcaaagtcccgctaactggccctcaaagtcccgctCCCTGGTCAAGCATGTCTTCTGGATC
hsa-miR-193b-5p	tcatctcgccctcaaaaccccg	GACAGCGG	GATCCAGAAGACATGCTTGACAGCGGtcatctcgccctcaaaaccccgtcatctcgccctcaaaaccccgtcatctcgccctcaaaaccccgtcatctcgccctcaaaaccccgCAACATGTCTTCTGGATC	GATCCAGAAGACATGTTGcggggttttgagggcgagatgacggggttttgagggcgagatgacggggttttgagggcgagatgacggggttttgagggcgagatgaCCGCTGTCAAGCATGTCTTCTGGATC
hsa-miR-194-3p	cagataacagcagccccactgg	CATACTAG	GATCCAGAAGACATGCTTCATACTAGcagataacagcagccccactggcagataacagcagccccactggcagataacagcagccccactggcagataacagcagccccactggCAACATGTCTTCTGGATC	GATCCAGAAGACATGTTGccagtggggctgctgttatctgccagtggggctgctgttatctgccagtggggctgctgttatctgccagtggggctgctgttatctgCTAGTATGAAGCATGTCTTCTGGATC
hsa-miR-194-5p	tccacatggagttgctgttaca	TCTCATGG	GATCCAGAAGACATGCTTTCTCATGGtccacatggagttgctgttacatccacatggagttgctgttacatccacatggagttgctgttacatccacatggagttgctgttacaCAACATGTCTTCTGGATC	GATCCAGAAGACATGTTGtgtaacagcaactccatgtggatgtaacagcaactccatgtggatgtaacagcaactccatgtggatgtaacagcaactccatgtggaCCATGAGAAAGCATGTCTTCTGGATC
hsa-miR-195-3p	ggagcagcacagccaatattgg	CTGACCGG	GATCCAGAAGACATGCTTCTGACCGGggagcagcacagccaatattggggagcagcacagccaatattggggagcagcacagccaatattggggagcagcacagccaatattggCAACATGTCTTCTGGATC	GATCCAGAAGACATGTTGccaatattggctgtgctgctccccaatattggctgtgctgctccccaatattggctgtgctgctccccaatattggctgtgctgctccCCGGTCAGAAGCATGTCTTCTGGATC
hsa-miR-195-5p	gccaatatttctgtgctgcta	ATGCTCTT	GATCCAGAAGACATGCTTATGCTCTTgccaatatttctgtgctgctagccaatatttctgtgctgctagccaatatttctgtgctgctagccaatatttctgtgctgctaCAACATGTCTTCTGGATC	GATCCAGAAGACATGTTGtagcagcacagaaatattggctagcagcacagaaatattggctagcagcacagaaatattggctagcagcacagaaatattggcAAGAGCATAAGCATGTCTTCTGGATC
hsa-miR-196a-3p	ctcaggcagtttcttgttgccg	ATAGTGCC	GATCCAGAAGACATGCTTATAGTGCCctcaggcagtttcttgttgccgctcaggcagtttcttgttgccgctcaggcagtttcttgttgccgctcaggcagtttcttgttgccgCAACATGTCTTCTGGATC	GATCCAGAAGACATGTTGcggcaacaagaaactgcctgagcggcaacaagaaactgcctgagcggcaacaagaaactgcctgagcggcaacaagaaactgcctgagGGCACTATAAGCATGTCTTCTGGATC
hsa-miR-196a-5p	cccaacaacatgaaactaccta	GATGACTG	GATCCAGAAGACATGCTTGATGACTGcccaacaacatgaaactacctacccaacaacatgaaactacctacccaacaacatgaaactacctacccaacaacatgaaactacctaCAACATGTCTTCTGGATC	GATCCAGAAGACATGTTGtaggtagtttcatgttgttgggtaggtagtttcatgttgttgggtaggtagtttcatgttgttgggtaggtagtttcatgttgttgggCAGTCATCAAGCATGTCTTCTGGATC
hsa-miR-196b-3p	gaaggcagtgtcgtgctgtcga	TATCGCTC	GATCCAGAAGACATGCTTTATCGCTCgaaggcagtgtcgtgctgtcgagaaggcagtgtcgtgctgtcgagaaggcagtgtcgtgctgtcgagaaggcagtgtcgtgctgtcgaCAACATGTCTTCTGGATC	GATCCAGAAGACATGTTGtcgacagcacgacactgccttctcgacagcacgacactgccttctcgacagcacgacactgccttctcgacagcacgacactgccttcGAGCGATAAAGCATGTCTTCTGGATC
hsa-miR-196b-5p	cccaacaacaggaaactaccta	CTGGATAA	GATCCAGAAGACATGCTTCTGGATAAcccaacaacaggaaactacctacccaacaacaggaaactacctacccaacaacaggaaactacctacccaacaacaggaaactacctaCAACATGTCTTCTGGATC	GATCCAGAAGACATGTTGtaggtagtttcctgttgttgggtaggtagtttcctgttgttgggtaggtagtttcctgttgttgggtaggtagtttcctgttgttgggTTATCCAGAAGCATGTCTTCTGGATC
hsa-miR-197-3p	gctgggtggagaaggtggtgaa	AACTTTGG	GATCCAGAAGACATGCTTAACTTTGGgctgggtggagaaggtggtgaagctgggtggagaaggtggtgaagctgggtggagaaggtggtgaagctgggtggagaaggtggtgaaCAACATGTCTTCTGGATC	GATCCAGAAGACATGTTGttcaccaccttctccacccagcttcaccaccttctccacccagcttcaccaccttctccacccagcttcaccaccttctccacccagcCCAAAGTTAAGCATGTCTTCTGGATC
hsa-miR-197-5p	cctcccactgccctctctacccg	CGAGTTAG	GATCCAGAAGACATGCTTCGAGTTAGcctcccactgccctctctacccgcctcccactgccctctctacccgcctcccactgccctctctacccgcctcccactgccctctctacccgCAACATGTCTTCTGGATC	GATCCAGAAGACATGTTGcgggtagagagggcagtgggaggcgggtagagagggcagtgggaggcgggtagagagggcagtgggaggcgggtagagagggcagtgggaggCTAACTCGAAGCATGTCTTCTGGATC
hsa-miR-199a-3p	taaccaatgtgcagactactgt	GGCCTCAG	GATCCAGAAGACATGCTTGGCCTCAGtaaccaatgtgcagactactgttaaccaatgtgcagactactgttaaccaatgtgcagactactgttaaccaatgtgcagactactgtCAACATGTCTTCTGGATC	GATCCAGAAGACATGTTGacagtagtctgcacattggttaacagtagtctgcacattggttaacagtagtctgcacattggttaacagtagtctgcacattggttaCTGAGGCCAAGCATGTCTTCTGGATC
hsa-miR-199a-5p	gaacaggtagtctgaacactggg	AATCCTGG	GATCCAGAAGACATGCTTAATCCTGGgaacaggtagtctgaacactggggaacaggtagtctgaacactggggaacaggtagtctgaacactggggaacaggtagtctgaacactgggCAACATGTCTTCTGGATC	GATCCAGAAGACATGTTGcccagtgttcagactacctgttccccagtgttcagactacctgttccccagtgttcagactacctgttccccagtgttcagactacctgttcCCAGGATTAAGCATGTCTTCTGGATC
hsa-miR-199b-3p	taaccaatgtgcagactactgt	GCTATCCC	GATCCAGAAGACATGCTTGCTATCCCtaaccaatgtgcagactactgttaaccaatgtgcagactactgttaaccaatgtgcagactactgttaaccaatgtgcagactactgtCAACATGTCTTCTGGATC	GATCCAGAAGACATGTTGacagtagtctgcacattggttaacagtagtctgcacattggttaacagtagtctgcacattggttaacagtagtctgcacattggttaGGGATAGCAAGCATGTCTTCTGGATC
hsa-miR-199b-5p	gaacagatagtctaaacactggg	TCCGTAGC	GATCCAGAAGACATGCTTTCCGTAGCgaacagatagtctaaacactggggaacagatagtctaaacactggggaacagatagtctaaacactggggaacagatagtctaaacactgggCAACATGTCTTCTGGATC	GATCCAGAAGACATGTTGcccagtgtttagactatctgttccccagtgtttagactatctgttccccagtgtttagactatctgttccccagtgtttagactatctgttcGCTACGGAAAGCATGTCTTCTGGATC
hsa-miR-19a-3p	tcagttttgcatagatttgcaca	TACGCACA	GATCCAGAAGACATGCTTTACGCACAtcagttttgcatagatttgcacatcagttttgcatagatttgcacatcagttttgcatagatttgcacatcagttttgcatagatttgcacaCAACATGTCTTCTGGATC	GATCCAGAAGACATGTTGtgtgcaaatctatgcaaaactgatgtgcaaatctatgcaaaactgatgtgcaaatctatgcaaaactgatgtgcaaatctatgcaaaactgaTGTGCGTAAAGCATGTCTTCTGGATC
hsa-miR-19a-5p	tgtagtgcaactatgcaaaact	CGGTGTGG	GATCCAGAAGACATGCTTCGGTGTGGtgtagtgcaactatgcaaaacttgtagtgcaactatgcaaaacttgtagtgcaactatgcaaaacttgtagtgcaactatgcaaaactCAACATGTCTTCTGGATC	GATCCAGAAGACATGTTGagttttgcatagttgcactacaagttttgcatagttgcactacaagttttgcatagttgcactacaagttttgcatagttgcactacaCCACACCGAAGCATGTCTTCTGGATC
hsa-miR-19b-1-5p	gctggatgcaaacctgcaaaact	ATTTCTTC	GATCCAGAAGACATGCTTATTTCTTCgctggatgcaaacctgcaaaactgctggatgcaaacctgcaaaactgctggatgcaaacctgcaaaactgctggatgcaaacctgcaaaactCAACATGTCTTCTGGATC	GATCCAGAAGACATGTTGagttttgcaggtttgcatccagcagttttgcaggtttgcatccagcagttttgcaggtttgcatccagcagttttgcaggtttgcatccagcGAAGAAATAAGCATGTCTTCTGGATC
hsa-miR-19b-2-5p	tgaaatgcaaacctgcaaaact	TACATCGC	GATCCAGAAGACATGCTTTACATCGCtgaaatgcaaacctgcaaaacttgaaatgcaaacctgcaaaacttgaaatgcaaacctgcaaaacttgaaatgcaaacctgcaaaactCAACATGTCTTCTGGATC	GATCCAGAAGACATGTTGagttttgcaggtttgcatttcaagttttgcaggtttgcatttcaagttttgcaggtttgcatttcaagttttgcaggtttgcatttcaGCGATGTAAAGCATGTCTTCTGGATC
hsa-miR-19b-3p	tcagttttgcatggatttgcaca	CTGATATG	GATCCAGAAGACATGCTTCTGATATGtcagttttgcatggatttgcacatcagttttgcatggatttgcacatcagttttgcatggatttgcacatcagttttgcatggatttgcacaCAACATGTCTTCTGGATC	GATCCAGAAGACATGTTGtgtgcaaatccatgcaaaactgatgtgcaaatccatgcaaaactgatgtgcaaatccatgcaaaactgatgtgcaaatccatgcaaaactgaCATATCAGAAGCATGTCTTCTGGATC
hsa-miR-200a-3p	acatcgttaccagacagtgtta	GGCTACAG	GATCCAGAAGACATGCTTGGCTACAGacatcgttaccagacagtgttaacatcgttaccagacagtgttaacatcgttaccagacagtgttaacatcgttaccagacagtgttaCAACATGTCTTCTGGATC	GATCCAGAAGACATGTTGtaacactgtctggtaacgatgttaacactgtctggtaacgatgttaacactgtctggtaacgatgttaacactgtctggtaacgatgtCTGTAGCCAAGCATGTCTTCTGGATC
hsa-miR-200a-5p	tccagcactgtccggtaagatg	GGAATTTA	GATCCAGAAGACATGCTTGGAATTTAtccagcactgtccggtaagatgtccagcactgtccggtaagatgtccagcactgtccggtaagatgtccagcactgtccggtaagatgCAACATGTCTTCTGGATC	GATCCAGAAGACATGTTGcatcttaccggacagtgctggacatcttaccggacagtgctggacatcttaccggacagtgctggacatcttaccggacagtgctggaTAAATTCCAAGCATGTCTTCTGGATC
hsa-miR-200b-3p	tcatcattaccaggcagtatta	ACGAATTA	GATCCAGAAGACATGCTTACGAATTAtcatcattaccaggcagtattatcatcattaccaggcagtattatcatcattaccaggcagtattatcatcattaccaggcagtattaCAACATGTCTTCTGGATC	GATCCAGAAGACATGTTGtaatactgcctggtaatgatgataatactgcctggtaatgatgataatactgcctggtaatgatgataatactgcctggtaatgatgaTAATTCGTAAGCATGTCTTCTGGATC
hsa-miR-200b-5p	tccaatgctgcccagtaagatg	TTCATAAG	GATCCAGAAGACATGCTTTTCATAAGtccaatgctgcccagtaagatgtccaatgctgcccagtaagatgtccaatgctgcccagtaagatgtccaatgctgcccagtaagatgCAACATGTCTTCTGGATC	GATCCAGAAGACATGTTGcatcttactgggcagcattggacatcttactgggcagcattggacatcttactgggcagcattggacatcttactgggcagcattggaCTTATGAAAAGCATGTCTTCTGGATC
hsa-miR-200c-3p	tccatcattacccggcagtatta	ACAGAATT	GATCCAGAAGACATGCTTACAGAATTtccatcattacccggcagtattatccatcattacccggcagtattatccatcattacccggcagtattatccatcattacccggcagtattaCAACATGTCTTCTGGATC	GATCCAGAAGACATGTTGtaatactgccgggtaatgatggataatactgccgggtaatgatggataatactgccgggtaatgatggataatactgccgggtaatgatggaAATTCTGTAAGCATGTCTTCTGGATC
hsa-miR-200c-5p	ccaaacactgctgggtaagacg	ACAGATCG	GATCCAGAAGACATGCTTACAGATCGccaaacactgctgggtaagacgccaaacactgctgggtaagacgccaaacactgctgggtaagacgccaaacactgctgggtaagacgCAACATGTCTTCTGGATC	GATCCAGAAGACATGTTGcgtcttacccagcagtgtttggcgtcttacccagcagtgtttggcgtcttacccagcagtgtttggcgtcttacccagcagtgtttggCGATCTGTAAGCATGTCTTCTGGATC
hsa-miR-202-3p	ttcccatgccctatacctct	TTCGGGCC	GATCCAGAAGACATGCTTTTCGGGCCttcccatgccctatacctctttcccatgccctatacctctttcccatgccctatacctctttcccatgccctatacctctCAACATGTCTTCTGGATC	GATCCAGAAGACATGTTGagaggtatagggcatgggaaagaggtatagggcatgggaaagaggtatagggcatgggaaagaggtatagggcatgggaaGGCCCGAAAAGCATGTCTTCTGGATC
hsa-miR-202-5p	caaagaagtatatgcataggaa	CAGTTACA	GATCCAGAAGACATGCTTCAGTTACAcaaagaagtatatgcataggaacaaagaagtatatgcataggaacaaagaagtatatgcataggaacaaagaagtatatgcataggaaCAACATGTCTTCTGGATC	GATCCAGAAGACATGTTGttcctatgcatatacttctttgttcctatgcatatacttctttgttcctatgcatatacttctttgttcctatgcatatacttctttgTGTAACTGAAGCATGTCTTCTGGATC
hsa-miR-203a-3p	ctagtggtcctaaacatttcac	GTCCAAAT	GATCCAGAAGACATGCTTGTCCAAATctagtggtcctaaacatttcacctagtggtcctaaacatttcacctagtggtcctaaacatttcacctagtggtcctaaacatttcacCAACATGTCTTCTGGATC	GATCCAGAAGACATGTTGgtgaaatgtttaggaccactaggtgaaatgtttaggaccactaggtgaaatgtttaggaccactaggtgaaatgtttaggaccactagATTTGGACAAGCATGTCTTCTGGATC
hsa-miR-203a-5p	aactgttgaactgttaagaaccact	GTGACGAA	GATCCAGAAGACATGCTTGTGACGAAaactgttgaactgttaagaaccactaactgttgaactgttaagaaccactaactgttgaactgttaagaaccactaactgttgaactgttaagaaccactCAACATGTCTTCTGGATC	GATCCAGAAGACATGTTGagtggttcttaacagttcaacagttagtggttcttaacagttcaacagttagtggttcttaacagttcaacagttagtggttcttaacagttcaacagttTTCGTCACAAGCATGTCTTCTGGATC
hsa-miR-204-5p	aggcataggatgacaaagggaa	GGCAGTCT	GATCCAGAAGACATGCTTGGCAGTCTaggcataggatgacaaagggaaaggcataggatgacaaagggaaaggcataggatgacaaagggaaaggcataggatgacaaagggaaCAACATGTCTTCTGGATC	GATCCAGAAGACATGTTGttccctttgtcatcctatgcctttccctttgtcatcctatgcctttccctttgtcatcctatgcctttccctttgtcatcctatgcctAGACTGCCAAGCATGTCTTCTGGATC
hsa-miR-208b-3p	acaaaccttttgttcgtcttat	AGCTGGGT	GATCCAGAAGACATGCTTAGCTGGGTacaaaccttttgttcgtcttatacaaaccttttgttcgtcttatacaaaccttttgttcgtcttatacaaaccttttgttcgtcttatCAACATGTCTTCTGGATC	GATCCAGAAGACATGTTGataagacgaacaaaaggtttgtataagacgaacaaaaggtttgtataagacgaacaaaaggtttgtataagacgaacaaaaggtttgtACCCAGCTAAGCATGTCTTCTGGATC
hsa-miR-208b-5p	acataattcgagcaaaaagctt	CACGGTCC	GATCCAGAAGACATGCTTCACGGTCCacataattcgagcaaaaagcttacataattcgagcaaaaagcttacataattcgagcaaaaagcttacataattcgagcaaaaagcttCAACATGTCTTCTGGATC	GATCCAGAAGACATGTTGaagctttttgctcgaattatgtaagctttttgctcgaattatgtaagctttttgctcgaattatgtaagctttttgctcgaattatgtGGACCGTGAAGCATGTCTTCTGGATC
hsa-miR-20a-3p	ctttaagtgctcataatgcagt	TGTTCCTT	GATCCAGAAGACATGCTTTGTTCCTTctttaagtgctcataatgcagtctttaagtgctcataatgcagtctttaagtgctcataatgcagtctttaagtgctcataatgcagtCAACATGTCTTCTGGATC	GATCCAGAAGACATGTTGactgcattatgagcacttaaagactgcattatgagcacttaaagactgcattatgagcacttaaagactgcattatgagcacttaaagAAGGAACAAAGCATGTCTTCTGGATC
hsa-miR-20a-5p	ctacctgcactataagcacttta	AGTCCGTT	GATCCAGAAGACATGCTTAGTCCGTTctacctgcactataagcactttactacctgcactataagcactttactacctgcactataagcactttactacctgcactataagcactttaCAACATGTCTTCTGGATC	GATCCAGAAGACATGTTGtaaagtgcttatagtgcaggtagtaaagtgcttatagtgcaggtagtaaagtgcttatagtgcaggtagtaaagtgcttatagtgcaggtagAACGGACTAAGCATGTCTTCTGGATC
hsa-miR-20b-3p	ctggaagtgcccatactacagt	CATTACCA	GATCCAGAAGACATGCTTCATTACCActggaagtgcccatactacagtctggaagtgcccatactacagtctggaagtgcccatactacagtctggaagtgcccatactacagtCAACATGTCTTCTGGATC	GATCCAGAAGACATGTTGactgtagtatgggcacttccagactgtagtatgggcacttccagactgtagtatgggcacttccagactgtagtatgggcacttccagTGGTAATGAAGCATGTCTTCTGGATC
hsa-miR-20b-5p	ctacctgcactatgagcactttg	TCCTGGGC	GATCCAGAAGACATGCTTTCCTGGGCctacctgcactatgagcactttgctacctgcactatgagcactttgctacctgcactatgagcactttgctacctgcactatgagcactttgCAACATGTCTTCTGGATC	GATCCAGAAGACATGTTGcaaagtgctcatagtgcaggtagcaaagtgctcatagtgcaggtagcaaagtgctcatagtgcaggtagcaaagtgctcatagtgcaggtagGCCCAGGAAAGCATGTCTTCTGGATC
hsa-miR-21-5p	tcaacatcagtctgataagcta		GCTTTCAACATCAGTCTGATAAGCTATCAACATCAGTCTGATAAGCTATCAACATCAGTCTGATAAGCTATCAACATCAACATCAGTCTGATAAGCTA	GTTGTAGCTTATCAGACTGATGTTGATGTTGATAGCTTATCAGACTGATGTTGATAGCTTATCAGACTGATGTTGATAGCTTATCAGACTGATGTTGA
hsa-miR-210-3p	tcagccgctgtcacacgcacag	TGCTATGT	GATCCAGAAGACATGCTTTGCTATGTtcagccgctgtcacacgcacagtcagccgctgtcacacgcacagtcagccgctgtcacacgcacagtcagccgctgtcacacgcacagCAACATGTCTTCTGGATC	GATCCAGAAGACATGTTGctgtgcgtgtgacagcggctgactgtgcgtgtgacagcggctgactgtgcgtgtgacagcggctgactgtgcgtgtgacagcggctgaACATAGCAAAGCATGTCTTCTGGATC
hsa-miR-210-5p	cagtgtgcggtgggcaggggct	ACATCGTC	GATCCAGAAGACATGCTTACATCGTCcagtgtgcggtgggcaggggctcagtgtgcggtgggcaggggctcagtgtgcggtgggcaggggctcagtgtgcggtgggcaggggctCAACATGTCTTCTGGATC	GATCCAGAAGACATGTTGagcccctgcccaccgcacactgagcccctgcccaccgcacactgagcccctgcccaccgcacactgagcccctgcccaccgcacactgGACGATGTAAGCATGTCTTCTGGATC
hsa-miR-211-3p	gcacccctttgctgtccctgc	ATATGTGT	GATCCAGAAGACATGCTTATATGTGTgcacccctttgctgtccctgcgcacccctttgctgtccctgcgcacccctttgctgtccctgcgcacccctttgctgtccctgcCAACATGTCTTCTGGATC	GATCCAGAAGACATGTTGgcagggacagcaaaggggtgcgcagggacagcaaaggggtgcgcagggacagcaaaggggtgcgcagggacagcaaaggggtgcACACATATAAGCATGTCTTCTGGATC
hsa-miR-211-5p	aggcgaaggatgacaaagggaa	GCCTCCTG	GATCCAGAAGACATGCTTGCCTCCTGaggcgaaggatgacaaagggaaaggcgaaggatgacaaagggaaaggcgaaggatgacaaagggaaaggcgaaggatgacaaagggaaCAACATGTCTTCTGGATC	GATCCAGAAGACATGTTGttccctttgtcatccttcgcctttccctttgtcatccttcgcctttccctttgtcatccttcgcctttccctttgtcatccttcgcctCAGGAGGCAAGCATGTCTTCTGGATC
hsa-miR-2116-3p	gggagttcttggcatgggagg	GAGGGTGT	GATCCAGAAGACATGCTTGAGGGTGTgggagttcttggcatgggagggggagttcttggcatgggagggggagttcttggcatgggagggggagttcttggcatgggaggCAACATGTCTTCTGGATC	GATCCAGAAGACATGTTGcctcccatgccaagaactccccctcccatgccaagaactccccctcccatgccaagaactccccctcccatgccaagaactcccACACCCTCAAGCATGTCTTCTGGATC
hsa-miR-2116-5p	agacctcctatgctaagaacc	GCCTTAGT	GATCCAGAAGACATGCTTGCCTTAGTagacctcctatgctaagaaccagacctcctatgctaagaaccagacctcctatgctaagaaccagacctcctatgctaagaaccCAACATGTCTTCTGGATC	GATCCAGAAGACATGTTGggttcttagcataggaggtctggttcttagcataggaggtctggttcttagcataggaggtctggttcttagcataggaggtctACTAAGGCAAGCATGTCTTCTGGATC
hsa-miR-212-3p	ggccgtgactggagactgtta	GAGGGAAG	GATCCAGAAGACATGCTTGAGGGAAGggccgtgactggagactgttaggccgtgactggagactgttaggccgtgactggagactgttaggccgtgactggagactgttaCAACATGTCTTCTGGATC	GATCCAGAAGACATGTTGtaacagtctccagtcacggcctaacagtctccagtcacggcctaacagtctccagtcacggcctaacagtctccagtcacggccCTTCCCTCAAGCATGTCTTCTGGATC
hsa-miR-214-3p	actgcctgtctgtgcctgctgt	CCCACTCA	GATCCAGAAGACATGCTTCCCACTCAactgcctgtctgtgcctgctgtactgcctgtctgtgcctgctgtactgcctgtctgtgcctgctgtactgcctgtctgtgcctgctgtCAACATGTCTTCTGGATC	GATCCAGAAGACATGTTGacagcaggcacagacaggcagtacagcaggcacagacaggcagtacagcaggcacagacaggcagtacagcaggcacagacaggcagtTGAGTGGGAAGCATGTCTTCTGGATC
hsa-miR-215-5p	gtctgtcaattcataggtcat	TTACGCCC	GATCCAGAAGACATGCTTTTACGCCCgtctgtcaattcataggtcatgtctgtcaattcataggtcatgtctgtcaattcataggtcatgtctgtcaattcataggtcatCAACATGTCTTCTGGATC	GATCCAGAAGACATGTTGatgacctatgaattgacagacatgacctatgaattgacagacatgacctatgaattgacagacatgacctatgaattgacagacGGGCGTAAAAGCATGTCTTCTGGATC
hsa-miR-217	tccaatcagttcctgatgcagta	AGAGGAAA	GATCCAGAAGACATGCTTAGAGGAAAtccaatcagttcctgatgcagtatccaatcagttcctgatgcagtatccaatcagttcctgatgcagtatccaatcagttcctgatgcagtaCAACATGTCTTCTGGATC	GATCCAGAAGACATGTTGtactgcatcaggaactgattggatactgcatcaggaactgattggatactgcatcaggaactgattggatactgcatcaggaactgattggaTTTCCTCTAAGCATGTCTTCTGGATC
hsa_miR-218-1-3p	ccatggtgcttgacggaaccat	CCCGTCGG	GATCCAGAAGACATGCTTCCCGTCGGccatggtgcttgacggaaccatccatggtgcttgacggaaccatccatggtgcttgacggaaccatccatggtgcttgacggaaccatCAACATGTCTTCTGGATC	GATCCAGAAGACATGTTGatggttccgtcaagcaccatggatggttccgtcaagcaccatggatggttccgtcaagcaccatggatggttccgtcaagcaccatggCCGACGGGAAGCATGTCTTCTGGATC
hsa-miR-218-5p	acatggttagatcaagcacaa	CATAAATC	GATCCAGAAGACATGCTTCATAAATCacatggttagatcaagcacaaacatggttagatcaagcacaaacatggttagatcaagcacaaacatggttagatcaagcacaaCAACATGTCTTCTGGATC	GATCCAGAAGACATGTTGttgtgcttgatctaaccatgtttgtgcttgatctaaccatgtttgtgcttgatctaaccatgtttgtgcttgatctaaccatgtGATTTATGAAGCATGTCTTCTGGATC
hsa-miR-219a-1-3p	cgggacgtccagactcaactct	CTCAACAA	GATCCAGAAGACATGCTTCTCAACAAcgggacgtccagactcaactctcgggacgtccagactcaactctcgggacgtccagactcaactctcgggacgtccagactcaactctCAACATGTCTTCTGGATC	GATCCAGAAGACATGTTGagagttgagtctggacgtcccgagagttgagtctggacgtcccgagagttgagtctggacgtcccgagagttgagtctggacgtcccgTTGTTGAGAAGCATGTCTTCTGGATC
hsa-miR-219a-2-3p	acagatgtccagccacaattct	GTACTTTG	GATCCAGAAGACATGCTTGTACTTTGacagatgtccagccacaattctacagatgtccagccacaattctacagatgtccagccacaattctacagatgtccagccacaattctCAACATGTCTTCTGGATC	GATCCAGAAGACATGTTGagaattgtggctggacatctgtagaattgtggctggacatctgtagaattgtggctggacatctgtagaattgtggctggacatctgtCAAAGTACAAGCATGTCTTCTGGATC
hsa-miR-219a-5p	agaattgcgtttggacaatca	CGTTCCAA	GATCCAGAAGACATGCTTCGTTCCAAagaattgcgtttggacaatcaagaattgcgtttggacaatcaagaattgcgtttggacaatcaagaattgcgtttggacaatcaCAACATGTCTTCTGGATC	GATCCAGAAGACATGTTGtgattgtccaaacgcaattcttgattgtccaaacgcaattcttgattgtccaaacgcaattcttgattgtccaaacgcaattctTTGGAACGAAGCATGTCTTCTGGATC
hsa-miR-219b-3p	actgattgtccaaacgcaattct	CGCGAGTG	GATCCAGAAGACATGCTTCGCGAGTGactgattgtccaaacgcaattctactgattgtccaaacgcaattctactgattgtccaaacgcaattctactgattgtccaaacgcaattctCAACATGTCTTCTGGATC	GATCCAGAAGACATGTTGagaattgcgtttggacaatcagtagaattgcgtttggacaatcagtagaattgcgtttggacaatcagtagaattgcgtttggacaatcagtCACTCGCGAAGCATGTCTTCTGGATC
hsa-miR-219b-5p	cgagaattgtggctggacatct	GTTTCGGC	GATCCAGAAGACATGCTTGTTTCGGCcgagaattgtggctggacatctcgagaattgtggctggacatctcgagaattgtggctggacatctcgagaattgtggctggacatctCAACATGTCTTCTGGATC	GATCCAGAAGACATGTTGagatgtccagccacaattctcgagatgtccagccacaattctcgagatgtccagccacaattctcgagatgtccagccacaattctcgGCCGAAACAAGCATGTCTTCTGGATC
hsa-miR-22-3p	acagttcttcaactggcagctt	ACGCGGAA	GATCCAGAAGACATGCTTACGCGGAAacagttcttcaactggcagcttacagttcttcaactggcagcttacagttcttcaactggcagcttacagttcttcaactggcagcttCAACATGTCTTCTGGATC	GATCCAGAAGACATGTTGaagctgccagttgaagaactgtaagctgccagttgaagaactgtaagctgccagttgaagaactgtaagctgccagttgaagaactgtTTCCGCGTAAGCATGTCTTCTGGATC
hsa-miR-22-5p	taaagcttgccactgaagaact	ACACACGT	GATCCAGAAGACATGCTTACACACGTtaaagcttgccactgaagaacttaaagcttgccactgaagaacttaaagcttgccactgaagaacttaaagcttgccactgaagaactCAACATGTCTTCTGGATC	GATCCAGAAGACATGTTGagttcttcagtggcaagctttaagttcttcagtggcaagctttaagttcttcagtggcaagctttaagttcttcagtggcaagctttaACGTGTGTAAGCATGTCTTCTGGATC
hsa-miR-221-3p	gaaacccagcagacaatgtagct	GAATTGCA	GATCCAGAAGACATGCTTGAATTGCAgaaacccagcagacaatgtagctgaaacccagcagacaatgtagctgaaacccagcagacaatgtagctgaaacccagcagacaatgtagctCAACATGTCTTCTGGATC	GATCCAGAAGACATGTTGagctacattgtctgctgggtttcagctacattgtctgctgggtttcagctacattgtctgctgggtttcagctacattgtctgctgggtttcTGCAATTCAAGCATGTCTTCTGGATC
hsa-miR-221-5p	aaatctacattgtatgccaggt	AAATTAGG	GATCCAGAAGACATGCTTAAATTAGGaaatctacattgtatgccaggtaaatctacattgtatgccaggtaaatctacattgtatgccaggtaaatctacattgtatgccaggtCAACATGTCTTCTGGATC	GATCCAGAAGACATGTTGacctggcatacaatgtagatttacctggcatacaatgtagatttacctggcatacaatgtagatttacctggcatacaatgtagatttCCTAATTTAAGCATGTCTTCTGGATC
hsa-miR-222-3p	acccagtagccagatgtagct	ACCCATTT	GATCCAGAAGACATGCTTACCCATTTacccagtagccagatgtagctacccagtagccagatgtagctacccagtagccagatgtagctacccagtagccagatgtagctCAACATGTCTTCTGGATC	GATCCAGAAGACATGTTGagctacatctggctactgggtagctacatctggctactgggtagctacatctggctactgggtagctacatctggctactgggtAAATGGGTAAGCATGTCTTCTGGATC
hsa-miR-222-5p	aggatctacactggctactgag	CCCTAGCG	GATCCAGAAGACATGCTTCCCTAGCGaggatctacactggctactgagaggatctacactggctactgagaggatctacactggctactgagaggatctacactggctactgagCAACATGTCTTCTGGATC	GATCCAGAAGACATGTTGctcagtagccagtgtagatcctctcagtagccagtgtagatcctctcagtagccagtgtagatcctctcagtagccagtgtagatcctCGCTAGGGAAGCATGTCTTCTGGATC
hsa-miR-223-3p	tggggtatttgacaaactgaca	AAGCCGGC	GATCCAGAAGACATGCTTAAGCCGGCtggggtatttgacaaactgacatggggtatttgacaaactgacatggggtatttgacaaactgacatggggtatttgacaaactgacaCAACATGTCTTCTGGATC	GATCCAGAAGACATGTTGtgtcagtttgtcaaataccccatgtcagtttgtcaaataccccatgtcagtttgtcaaataccccatgtcagtttgtcaaataccccaGCCGGCTTAAGCATGTCTTCTGGATC
hsa-miR-223-5p	aactcagcttgtcaaatacacg	ACCGGCTA	GATCCAGAAGACATGCTTACCGGCTAaactcagcttgtcaaatacacgaactcagcttgtcaaatacacgaactcagcttgtcaaatacacgaactcagcttgtcaaatacacgCAACATGTCTTCTGGATC	GATCCAGAAGACATGTTGcgtgtatttgacaagctgagttcgtgtatttgacaagctgagttcgtgtatttgacaagctgagttcgtgtatttgacaagctgagttTAGCCGGTAAGCATGTCTTCTGGATC
hsa-miR-23a-3p	ggaaatccctggcaatgtgat	GAGAGGTT	GATCCAGAAGACATGCTTGAGAGGTTggaaatccctggcaatgtgatggaaatccctggcaatgtgatggaaatccctggcaatgtgatggaaatccctggcaatgtgatCAACATGTCTTCTGGATC	GATCCAGAAGACATGTTGatcacattgccagggatttccatcacattgccagggatttccatcacattgccagggatttccatcacattgccagggatttccAACCTCTCAAGCATGTCTTCTGGATC
hsa-miR-23a-5p	aaatcccatccccaggaacccc	GTAGTCAC	GATCCAGAAGACATGCTTGTAGTCACaaatcccatccccaggaaccccaaatcccatccccaggaaccccaaatcccatccccaggaaccccaaatcccatccccaggaaccccCAACATGTCTTCTGGATC	GATCCAGAAGACATGTTGggggttcctggggatgggatttggggttcctggggatgggatttggggttcctggggatgggatttggggttcctggggatgggatttGTGACTACAAGCATGTCTTCTGGATC
hsa-miR-23b-3p	ggtaatccctggcaatgtgat	TGGAACAG	GATCCAGAAGACATGCTTTGGAACAGggtaatccctggcaatgtgatggtaatccctggcaatgtgatggtaatccctggcaatgtgatggtaatccctggcaatgtgatCAACATGTCTTCTGGATC	GATCCAGAAGACATGTTGatcacattgccagggattaccatcacattgccagggattaccatcacattgccagggattaccatcacattgccagggattaccCTGTTCCAAAGCATGTCTTCTGGATC
hsa-miR-24-1-5p	actgatatcagctcagtaggca	TACTCTGG	GATCCAGAAGACATGCTTTACTCTGGactgatatcagctcagtaggcaactgatatcagctcagtaggcaactgatatcagctcagtaggcaactgatatcagctcagtaggcaCAACATGTCTTCTGGATC	GATCCAGAAGACATGTTGtgcctactgagctgatatcagttgcctactgagctgatatcagttgcctactgagctgatatcagttgcctactgagctgatatcagtCCAGAGTAAAGCATGTCTTCTGGATC
hsa-miR-25-3p	tcagaccgagacaagtgcaatg	GGAAGGGT	GATCCAGAAGACATGCTTGGAAGGGTtcagaccgagacaagtgcaatgtcagaccgagacaagtgcaatgtcagaccgagacaagtgcaatgtcagaccgagacaagtgcaatgCAACATGTCTTCTGGATC	GATCCAGAAGACATGTTGcattgcacttgtctcggtctgacattgcacttgtctcggtctgacattgcacttgtctcggtctgacattgcacttgtctcggtctgaACCCTTCCAAGCATGTCTTCTGGATC
hsa-miR-25-5p	caattgcccaagtctccgcct	CGTGGTGT	GATCCAGAAGACATGCTTCGTGGTGTcaattgcccaagtctccgcctcaattgcccaagtctccgcctcaattgcccaagtctccgcctcaattgcccaagtctccgcctCAACATGTCTTCTGGATC	GATCCAGAAGACATGTTGaggcggagacttgggcaattgaggcggagacttgggcaattgaggcggagacttgggcaattgaggcggagacttgggcaattgACACCACGAAGCATGTCTTCTGGATC
hsa-miR-26a-1-3p	cgtgcaagtaaccaagaatagg	TCAAGTAA	GATCCAGAAGACATGCTTTCAAGTAAcgtgcaagtaaccaagaataggcgtgcaagtaaccaagaataggcgtgcaagtaaccaagaataggcgtgcaagtaaccaagaataggCAACATGTCTTCTGGATC	GATCCAGAAGACATGTTGcctattcttggttacttgcacgcctattcttggttacttgcacgcctattcttggttacttgcacgcctattcttggttacttgcacgTTACTTGAAAGCATGTCTTCTGGATC
hsa-miR-26a-2-3p	gaaacaagtaatcaagaatagg	AGGTTAAG	GATCCAGAAGACATGCTTAGGTTAAGgaaacaagtaatcaagaatagggaaacaagtaatcaagaatagggaaacaagtaatcaagaatagggaaacaagtaatcaagaataggCAACATGTCTTCTGGATC	GATCCAGAAGACATGTTGcctattcttgattacttgtttccctattcttgattacttgtttccctattcttgattacttgtttccctattcttgattacttgtttcCTTAACCTAAGCATGTCTTCTGGATC
hsa-miR-26a-5p	agcctatcctggattacttgaa	GGCTATGC	GATCCAGAAGACATGCTTGGCTATGCagcctatcctggattacttgaaagcctatcctggattacttgaaagcctatcctggattacttgaaagcctatcctggattacttgaaCAACATGTCTTCTGGATC	GATCCAGAAGACATGTTGttcaagtaatccaggataggctttcaagtaatccaggataggctttcaagtaatccaggataggctttcaagtaatccaggataggctGCATAGCCAAGCATGTCTTCTGGATC
hsa-miR-26b-5p	acctatcctgaattacttgaa	ATGTTCCC	GATCCAGAAGACATGCTTATGTTCCCacctatcctgaattacttgaaacctatcctgaattacttgaaacctatcctgaattacttgaaacctatcctgaattacttgaaCAACATGTCTTCTGGATC	GATCCAGAAGACATGTTGttcaagtaattcaggataggtttcaagtaattcaggataggtttcaagtaattcaggataggtttcaagtaattcaggataggtGGGAACATAAGCATGTCTTCTGGATC
hsa-miR-27a-3p	gcggaacttagccactgtgaa	GTCAGCGA	GATCCAGAAGACATGCTTGTCAGCGAgcggaacttagccactgtgaagcggaacttagccactgtgaagcggaacttagccactgtgaagcggaacttagccactgtgaaCAACATGTCTTCTGGATC	GATCCAGAAGACATGTTGttcacagtggctaagttccgcttcacagtggctaagttccgcttcacagtggctaagttccgcttcacagtggctaagttccgcTCGCTGACAAGCATGTCTTCTGGATC
hsa-miR-27a-5p	tgctcacaagcagctaagccct	TGGTGGAT	GATCCAGAAGACATGCTTTGGTGGATtgctcacaagcagctaagcccttgctcacaagcagctaagcccttgctcacaagcagctaagcccttgctcacaagcagctaagccctCAACATGTCTTCTGGATC	GATCCAGAAGACATGTTGagggcttagctgcttgtgagcaagggcttagctgcttgtgagcaagggcttagctgcttgtgagcaagggcttagctgcttgtgagcaATCCACCAAAGCATGTCTTCTGGATC
hsa-miR-27b-3p	gcagaacttagccactgtgaa	GTACTGAC	GATCCAGAAGACATGCTTGTACTGACgcagaacttagccactgtgaagcagaacttagccactgtgaagcagaacttagccactgtgaagcagaacttagccactgtgaaCAACATGTCTTCTGGATC	GATCCAGAAGACATGTTGttcacagtggctaagttctgcttcacagtggctaagttctgcttcacagtggctaagttctgcttcacagtggctaagttctgcGTCAGTACAAGCATGTCTTCTGGATC
hsa-miR-27b-5p	gttcaccaatcagctaagctct	AGCAAGCG	GATCCAGAAGACATGCTTAGCAAGCGgttcaccaatcagctaagctctgttcaccaatcagctaagctctgttcaccaatcagctaagctctgttcaccaatcagctaagctctCAACATGTCTTCTGGATC	GATCCAGAAGACATGTTGagagcttagctgattggtgaacagagcttagctgattggtgaacagagcttagctgattggtgaacagagcttagctgattggtgaacCGCTTGCTAAGCATGTCTTCTGGATC
hsa-miR-28-3p	tccaggagctcacaatctagtg	TAGACCTA	GATCCAGAAGACATGCTTTAGACCTAtccaggagctcacaatctagtgtccaggagctcacaatctagtgtccaggagctcacaatctagtgtccaggagctcacaatctagtgCAACATGTCTTCTGGATC	GATCCAGAAGACATGTTGcactagattgtgagctcctggacactagattgtgagctcctggacactagattgtgagctcctggacactagattgtgagctcctggaTAGGTCTAAAGCATGTCTTCTGGATC
hsa-miR-28-5p	ctcaatagactgtgagctcctt	TCATGCCA	GATCCAGAAGACATGCTTTCATGCCActcaatagactgtgagctccttctcaatagactgtgagctccttctcaatagactgtgagctccttctcaatagactgtgagctccttCAACATGTCTTCTGGATC	GATCCAGAAGACATGTTGaaggagctcacagtctattgagaaggagctcacagtctattgagaaggagctcacagtctattgagaaggagctcacagtctattgagTGGCATGAAAGCATGTCTTCTGGATC
hsa-miR-296-3p	ggagagcctccacccaaccctc	TGATCCGA	GATCCAGAAGACATGCTTTGATCCGAggagagcctccacccaaccctcggagagcctccacccaaccctcggagagcctccacccaaccctcggagagcctccacccaaccctcCAACATGTCTTCTGGATC	GATCCAGAAGACATGTTGgagggttgggtggaggctctccgagggttgggtggaggctctccgagggttgggtggaggctctccgagggttgggtggaggctctccTCGGATCAAAGCATGTCTTCTGGATC
hsa-miR-296-5p	acaggattgagggggggccct	TTATCTCT	GATCCAGAAGACATGCTTTTATCTCTacaggattgagggggggccctacaggattgagggggggccctacaggattgagggggggccctacaggattgagggggggccctCAACATGTCTTCTGGATC	GATCCAGAAGACATGTTGagggccccccctcaatcctgtagggccccccctcaatcctgtagggccccccctcaatcctgtagggccccccctcaatcctgtAGAGATAAAAGCATGTCTTCTGGATC
hsa-miR-299-3p	aagcggtttaccatcccacata	TGACCGAT	GATCCAGAAGACATGCTTTGACCGATaagcggtttaccatcccacataaagcggtttaccatcccacataaagcggtttaccatcccacataaagcggtttaccatcccacataCAACATGTCTTCTGGATC	GATCCAGAAGACATGTTGtatgtgggatggtaaaccgctttatgtgggatggtaaaccgctttatgtgggatggtaaaccgctttatgtgggatggtaaaccgcttATCGGTCAAAGCATGTCTTCTGGATC
hsa-miR-299-5p	atgtatgtgggacggtaaacca	TAAATTAG	GATCCAGAAGACATGCTTTAAATTAGatgtatgtgggacggtaaaccaatgtatgtgggacggtaaaccaatgtatgtgggacggtaaaccaatgtatgtgggacggtaaaccaCAACATGTCTTCTGGATC	GATCCAGAAGACATGTTGtggtttaccgtcccacatacattggtttaccgtcccacatacattggtttaccgtcccacatacattggtttaccgtcccacatacatCTAATTTAAAGCATGTCTTCTGGATC
hsa-miR-29a-3p	taaccgatttcagatggtgcta	TAAACACA	GATCCAGAAGACATGCTTTAAACACAtaaccgatttcagatggtgctataaccgatttcagatggtgctataaccgatttcagatggtgctataaccgatttcagatggtgctaCAACATGTCTTCTGGATC	GATCCAGAAGACATGTTGtagcaccatctgaaatcggttatagcaccatctgaaatcggttatagcaccatctgaaatcggttatagcaccatctgaaatcggttaTGTGTTTAAAGCATGTCTTCTGGATC
hsa-miR-29a-5p	ctgaacaccaaaagaaatcagt	GGGTACAG	GATCCAGAAGACATGCTTGGGTACAGctgaacaccaaaagaaatcagtctgaacaccaaaagaaatcagtctgaacaccaaaagaaatcagtctgaacaccaaaagaaatcagtCAACATGTCTTCTGGATC	GATCCAGAAGACATGTTGactgatttcttttggtgttcagactgatttcttttggtgttcagactgatttcttttggtgttcagactgatttcttttggtgttcagCTGTACCCAAGCATGTCTTCTGGATC
hsa-miR-29b-1-5p	tctaaaccaccatatgaaaccagc	TAATATTA	GATCCAGAAGACATGCTTTAATATTAtctaaaccaccatatgaaaccagctctaaaccaccatatgaaaccagctctaaaccaccatatgaaaccagctctaaaccaccatatgaaaccagcCAACATGTCTTCTGGATC	GATCCAGAAGACATGTTGgctggtttcatatggtggtttagagctggtttcatatggtggtttagagctggtttcatatggtggtttagagctggtttcatatggtggtttagaTAATATTAAAGCATGTCTTCTGGATC
hsa-miR-29b-3p	aacactgatttcaaatggtgcta	ACGGTACA	GATCCAGAAGACATGCTTACGGTACAaacactgatttcaaatggtgctaaacactgatttcaaatggtgctaaacactgatttcaaatggtgctaaacactgatttcaaatggtgctaCAACATGTCTTCTGGATC	GATCCAGAAGACATGTTGtagcaccatttgaaatcagtgtttagcaccatttgaaatcagtgtttagcaccatttgaaatcagtgtttagcaccatttgaaatcagtgttTGTACCGTAAGCATGTCTTCTGGATC
hsa-miR-29c-3p	taaccgatttcaaatggtgcta	GTTGGTGG	GATCCAGAAGACATGCTTGTTGGTGGtaaccgatttcaaatggtgctataaccgatttcaaatggtgctataaccgatttcaaatggtgctataaccgatttcaaatggtgctaCAACATGTCTTCTGGATC	GATCCAGAAGACATGTTGtagcaccatttgaaatcggttatagcaccatttgaaatcggttatagcaccatttgaaatcggttatagcaccatttgaaatcggttaCCACCAACAAGCATGTCTTCTGGATC
hsa-miR-301a-3p	gctttgacaatactattgcactg	CGATTCAT	GATCCAGAAGACATGCTTCGATTCATgctttgacaatactattgcactggctttgacaatactattgcactggctttgacaatactattgcactggctttgacaatactattgcactgCAACATGTCTTCTGGATC	GATCCAGAAGACATGTTGcagtgcaatagtattgtcaaagccagtgcaatagtattgtcaaagccagtgcaatagtattgtcaaagccagtgcaatagtattgtcaaagcATGAATCGAAGCATGTCTTCTGGATC
hsa-miR-301a-5p	agtagtgcaataaagtcagagc	GTTGATGC	GATCCAGAAGACATGCTTGTTGATGCagtagtgcaataaagtcagagcagtagtgcaataaagtcagagcagtagtgcaataaagtcagagcagtagtgcaataaagtcagagcCAACATGTCTTCTGGATC	GATCCAGAAGACATGTTGgctctgactttattgcactactgctctgactttattgcactactgctctgactttattgcactactgctctgactttattgcactactGCATCAACAAGCATGTCTTCTGGATC
hsa-miR-301b-3p	gctttgacaatatcattgcactg	TCACCTAT	GATCCAGAAGACATGCTTTCACCTATgctttgacaatatcattgcactggctttgacaatatcattgcactggctttgacaatatcattgcactggctttgacaatatcattgcactgCAACATGTCTTCTGGATC	GATCCAGAAGACATGTTGcagtgcaatgatattgtcaaagccagtgcaatgatattgtcaaagccagtgcaatgatattgtcaaagccagtgcaatgatattgtcaaagcATAGGTGAAAGCATGTCTTCTGGATC
hsa-miR-301b-5p	agtagtgcaacctcgtcagagc	AACAGACC	GATCCAGAAGACATGCTTAACAGACCagtagtgcaacctcgtcagagcagtagtgcaacctcgtcagagcagtagtgcaacctcgtcagagcagtagtgcaacctcgtcagagcCAACATGTCTTCTGGATC	GATCCAGAAGACATGTTGgctctgacgaggttgcactactgctctgacgaggttgcactactgctctgacgaggttgcactactgctctgacgaggttgcactactGGTCTGTTAAGCATGTCTTCTGGATC
hsa-miR-302a-3p	tcaccaaaacatggaagcactta	TGATCTGT	GATCCAGAAGACATGCTTTGATCTGTtcaccaaaacatggaagcacttatcaccaaaacatggaagcacttatcaccaaaacatggaagcacttatcaccaaaacatggaagcacttaCAACATGTCTTCTGGATC	GATCCAGAAGACATGTTGtaagtgcttccatgttttggtgataagtgcttccatgttttggtgataagtgcttccatgttttggtgataagtgcttccatgttttggtgaACAGATCAAAGCATGTCTTCTGGATC
hsa-miR-302a-5p	agcaagtacatccacgtttaagt	ATGTGAGA	GATCCAGAAGACATGCTTATGTGAGAagcaagtacatccacgtttaagtagcaagtacatccacgtttaagtagcaagtacatccacgtttaagtagcaagtacatccacgtttaagtCAACATGTCTTCTGGATC	GATCCAGAAGACATGTTGacttaaacgtggatgtacttgctacttaaacgtggatgtacttgctacttaaacgtggatgtacttgctacttaaacgtggatgtacttgctTCTCACATAAGCATGTCTTCTGGATC
hsa-miR-302b-5p	gaaagcacttccatgttaaagt	CTGTGGGA	GATCCAGAAGACATGCTTCTGTGGGAgaaagcacttccatgttaaagtgaaagcacttccatgttaaagtgaaagcacttccatgttaaagtgaaagcacttccatgttaaagtCAACATGTCTTCTGGATC	GATCCAGAAGACATGTTGactttaacatggaagtgctttcactttaacatggaagtgctttcactttaacatggaagtgctttcactttaacatggaagtgctttcTCCCACAGAAGCATGTCTTCTGGATC
hsa-miR-302c-3p	ccactgaaacatggaagcactta	TACCATAG	GATCCAGAAGACATGCTTTACCATAGccactgaaacatggaagcacttaccactgaaacatggaagcacttaccactgaaacatggaagcacttaccactgaaacatggaagcacttaCAACATGTCTTCTGGATC	GATCCAGAAGACATGTTGtaagtgcttccatgtttcagtggtaagtgcttccatgtttcagtggtaagtgcttccatgtttcagtggtaagtgcttccatgtttcagtggCTATGGTAAAGCATGTCTTCTGGATC
hsa-miR-302c-5p	cagcaggtacccccatgttaaa	AACCGGCT	GATCCAGAAGACATGCTTAACCGGCTcagcaggtacccccatgttaaacagcaggtacccccatgttaaacagcaggtacccccatgttaaacagcaggtacccccatgttaaaCAACATGTCTTCTGGATC	GATCCAGAAGACATGTTGtttaacatgggggtacctgctgtttaacatgggggtacctgctgtttaacatgggggtacctgctgtttaacatgggggtacctgctgAGCCGGTTAAGCATGTCTTCTGGATC
hsa-miR-3065-3p	ctccaacaatatcctggtgctga	TAAAGCGG	GATCCAGAAGACATGCTTTAAAGCGGctccaacaatatcctggtgctgactccaacaatatcctggtgctgactccaacaatatcctggtgctgactccaacaatatcctggtgctgaCAACATGTCTTCTGGATC	GATCCAGAAGACATGTTGtcagcaccaggatattgttggagtcagcaccaggatattgttggagtcagcaccaggatattgttggagtcagcaccaggatattgttggagCCGCTTTAAAGCATGTCTTCTGGATC
hsa-miR-3065-5p	tccagcatcagtgattttgttga	TGACTACA	GATCCAGAAGACATGCTTTGACTACAtccagcatcagtgattttgttgatccagcatcagtgattttgttgatccagcatcagtgattttgttgatccagcatcagtgattttgttgaCAACATGTCTTCTGGATC	GATCCAGAAGACATGTTGtcaacaaaatcactgatgctggatcaacaaaatcactgatgctggatcaacaaaatcactgatgctggatcaacaaaatcactgatgctggaTGTAGTCAAAGCATGTCTTCTGGATC
hsa-miR-3074-3p	cggtgcctactgagctgatatc	ATGTAGTA	GATCCAGAAGACATGCTTATGTAGTAcggtgcctactgagctgatatccggtgcctactgagctgatatccggtgcctactgagctgatatccggtgcctactgagctgatatcCAACATGTCTTCTGGATC	GATCCAGAAGACATGTTGgatatcagctcagtaggcaccggatatcagctcagtaggcaccggatatcagctcagtaggcaccggatatcagctcagtaggcaccgTACTACATAAGCATGTCTTCTGGATC
hsa-miR-3074-5p	ctggctcagttcagcaggaac	GGCTCGAT	GATCCAGAAGACATGCTTGGCTCGATctggctcagttcagcaggaacctggctcagttcagcaggaacctggctcagttcagcaggaacctggctcagttcagcaggaacCAACATGTCTTCTGGATC	GATCCAGAAGACATGTTGgttcctgctgaactgagccaggttcctgctgaactgagccaggttcctgctgaactgagccaggttcctgctgaactgagccagATCGAGCCAAGCATGTCTTCTGGATC
hsa-miR-30a-3p	gctgcaaacatccgactgaaag	AGGTCGTC	GATCCAGAAGACATGCTTAGGTCGTCgctgcaaacatccgactgaaaggctgcaaacatccgactgaaaggctgcaaacatccgactgaaaggctgcaaacatccgactgaaagCAACATGTCTTCTGGATC	GATCCAGAAGACATGTTGctttcagtcggatgtttgcagcctttcagtcggatgtttgcagcctttcagtcggatgtttgcagcctttcagtcggatgtttgcagcGACGACCTAAGCATGTCTTCTGGATC
hsa-miR-30a-5p	cttccagtcgaggatgtttaca	CTACCTCG	GATCCAGAAGACATGCTTCTACCTCGcttccagtcgaggatgtttacacttccagtcgaggatgtttacacttccagtcgaggatgtttacacttccagtcgaggatgtttacaCAACATGTCTTCTGGATC	GATCCAGAAGACATGTTGtgtaaacatcctcgactggaagtgtaaacatcctcgactggaagtgtaaacatcctcgactggaagtgtaaacatcctcgactggaagCGAGGTAGAAGCATGTCTTCTGGATC
hsa-miR-30b-3p	gaagtaaacatccacctcccag	GATAAAGT	GATCCAGAAGACATGCTTGATAAAGTgaagtaaacatccacctcccaggaagtaaacatccacctcccaggaagtaaacatccacctcccaggaagtaaacatccacctcccagCAACATGTCTTCTGGATC	GATCCAGAAGACATGTTGctgggaggtggatgtttacttcctgggaggtggatgtttacttcctgggaggtggatgtttacttcctgggaggtggatgtttacttcACTTTATCAAGCATGTCTTCTGGATC
hsa-miR-30b-5p	agctgagtgtaggatgtttaca	AGTTGAAG	GATCCAGAAGACATGCTTAGTTGAAGagctgagtgtaggatgtttacaagctgagtgtaggatgtttacaagctgagtgtaggatgtttacaagctgagtgtaggatgtttacaCAACATGTCTTCTGGATC	GATCCAGAAGACATGTTGtgtaaacatcctacactcagcttgtaaacatcctacactcagcttgtaaacatcctacactcagcttgtaaacatcctacactcagctCTTCAACTAAGCATGTCTTCTGGATC
hsa-miR-30c-1-3p	ggagtaaacaaccctctcccag	TACTTTCC	GATCCAGAAGACATGCTTTACTTTCCggagtaaacaaccctctcccagggagtaaacaaccctctcccagggagtaaacaaccctctcccagggagtaaacaaccctctcccagCAACATGTCTTCTGGATC	GATCCAGAAGACATGTTGctgggagagggttgtttactccctgggagagggttgtttactccctgggagagggttgtttactccctgggagagggttgtttactccGGAAAGTAAAGCATGTCTTCTGGATC
hsa-miR-30c-2-3p	agagtaaacagccttctcccag	ATCCTCGC	GATCCAGAAGACATGCTTATCCTCGCagagtaaacagccttctcccagagagtaaacagccttctcccagagagtaaacagccttctcccagagagtaaacagccttctcccagCAACATGTCTTCTGGATC	GATCCAGAAGACATGTTGctgggagaaggctgtttactctctgggagaaggctgtttactctctgggagaaggctgtttactctctgggagaaggctgtttactctGCGAGGATAAGCATGTCTTCTGGATC
hsa-miR-30c-5p	gctgagagtgtaggatgtttaca	AGTACTCT	GATCCAGAAGACATGCTTAGTACTCTgctgagagtgtaggatgtttacagctgagagtgtaggatgtttacagctgagagtgtaggatgtttacagctgagagtgtaggatgtttacaCAACATGTCTTCTGGATC	GATCCAGAAGACATGTTGtgtaaacatcctacactctcagctgtaaacatcctacactctcagctgtaaacatcctacactctcagctgtaaacatcctacactctcagcAGAGTACTAAGCATGTCTTCTGGATC
hsa-miR-30d-3p	gcagcaaacatctgactgaaag	GACGCGGC	GATCCAGAAGACATGCTTGACGCGGCgcagcaaacatctgactgaaaggcagcaaacatctgactgaaaggcagcaaacatctgactgaaaggcagcaaacatctgactgaaagCAACATGTCTTCTGGATC	GATCCAGAAGACATGTTGctttcagtcagatgtttgctgcctttcagtcagatgtttgctgcctttcagtcagatgtttgctgcctttcagtcagatgtttgctgcGCCGCGTCAAGCATGTCTTCTGGATC
hsa-miR-30d-5p	cttccagtcggggatgtttaca	TTAGATAG	GATCCAGAAGACATGCTTTTAGATAGcttccagtcggggatgtttacacttccagtcggggatgtttacacttccagtcggggatgtttacacttccagtcggggatgtttacaCAACATGTCTTCTGGATC	GATCCAGAAGACATGTTGtgtaaacatccccgactggaagtgtaaacatccccgactggaagtgtaaacatccccgactggaagtgtaaacatccccgactggaagCTATCTAAAAGCATGTCTTCTGGATC
hsa-miR-30e-3p	gctgtaaacatccgactgaaag	AACCTAAT	GATCCAGAAGACATGCTTAACCTAATgctgtaaacatccgactgaaaggctgtaaacatccgactgaaaggctgtaaacatccgactgaaaggctgtaaacatccgactgaaagCAACATGTCTTCTGGATC	GATCCAGAAGACATGTTGctttcagtcggatgtttacagcctttcagtcggatgtttacagcctttcagtcggatgtttacagcctttcagtcggatgtttacagcATTAGGTTAAGCATGTCTTCTGGATC
hsa-miR-30e-5p	cttccagtcaaggatgtttaca	ATACGCCG	GATCCAGAAGACATGCTTATACGCCGcttccagtcaaggatgtttacacttccagtcaaggatgtttacacttccagtcaaggatgtttacacttccagtcaaggatgtttacaCAACATGTCTTCTGGATC	GATCCAGAAGACATGTTGtgtaaacatccttgactggaagtgtaaacatccttgactggaagtgtaaacatccttgactggaagtgtaaacatccttgactggaagCGGCGTATAAGCATGTCTTCTGGATC
hsa-miR-31-3p	atggcaatatgttggcatagca	CAAAGTAT	GATCCAGAAGACATGCTTCAAAGTATatggcaatatgttggcatagcaatggcaatatgttggcatagcaatggcaatatgttggcatagcaatggcaatatgttggcatagcaCAACATGTCTTCTGGATC	GATCCAGAAGACATGTTGtgctatgccaacatattgccattgctatgccaacatattgccattgctatgccaacatattgccattgctatgccaacatattgccatATACTTTGAAGCATGTCTTCTGGATC
hsa-miR-31-5p	agctatgccagcatcttgcct	GCGATGGA	GATCCAGAAGACATGCTTGCGATGGAagctatgccagcatcttgcctagctatgccagcatcttgcctagctatgccagcatcttgcctagctatgccagcatcttgcctCAACATGTCTTCTGGATC	GATCCAGAAGACATGTTGaggcaagatgctggcatagctaggcaagatgctggcatagctaggcaagatgctggcatagctaggcaagatgctggcatagctTCCATCGCAAGCATGTCTTCTGGATC
hsa-miR-3130-3p	ttacccagtctccggtgcagc	AGAGAGAC	GATCCAGAAGACATGCTTAGAGAGACttacccagtctccggtgcagcttacccagtctccggtgcagcttacccagtctccggtgcagcttacccagtctccggtgcagcCAACATGTCTTCTGGATC	GATCCAGAAGACATGTTGgctgcaccggagactgggtaagctgcaccggagactgggtaagctgcaccggagactgggtaagctgcaccggagactgggtaaGTCTCTCTAAGCATGTCTTCTGGATC
hsa-miR-3130-5p	ggctgcaccggagactgggta	CCCACCTG	GATCCAGAAGACATGCTTCCCACCTGggctgcaccggagactgggtaggctgcaccggagactgggtaggctgcaccggagactgggtaggctgcaccggagactgggtaCAACATGTCTTCTGGATC	GATCCAGAAGACATGTTGtacccagtctccggtgcagcctacccagtctccggtgcagcctacccagtctccggtgcagcctacccagtctccggtgcagccCAGGTGGGAAGCATGTCTTCTGGATC
hsa-miR-3140-3p	actacctgaattcccaaaagct	GAATACAG	GATCCAGAAGACATGCTTGAATACAGactacctgaattcccaaaagctactacctgaattcccaaaagctactacctgaattcccaaaagctactacctgaattcccaaaagctCAACATGTCTTCTGGATC	GATCCAGAAGACATGTTGagcttttgggaattcaggtagtagcttttgggaattcaggtagtagcttttgggaattcaggtagtagcttttgggaattcaggtagtCTGTATTCAAGCATGTCTTCTGGATC
hsa-miR-3140-5p	aaagcttttggtaattcaggt	CATACTGT	GATCCAGAAGACATGCTTCATACTGTaaagcttttggtaattcaggtaaagcttttggtaattcaggtaaagcttttggtaattcaggtaaagcttttggtaattcaggtCAACATGTCTTCTGGATC	GATCCAGAAGACATGTTGacctgaattaccaaaagctttacctgaattaccaaaagctttacctgaattaccaaaagctttacctgaattaccaaaagctttACAGTATGAAGCATGTCTTCTGGATC
hsa-miR-3144-3p	taaacagaccgaacaggtatat	TACTCCCT	GATCCAGAAGACATGCTTTACTCCCTtaaacagaccgaacaggtatattaaacagaccgaacaggtatattaaacagaccgaacaggtatattaaacagaccgaacaggtatatCAACATGTCTTCTGGATC	GATCCAGAAGACATGTTGatatacctgttcggtctgtttaatatacctgttcggtctgtttaatatacctgttcggtctgtttaatatacctgttcggtctgtttaAGGGAGTAAAGCATGTCTTCTGGATC
hsa-miR-3144-5p	ctatatatctctttggtcccct	TGGAAACC	GATCCAGAAGACATGCTTTGGAAACCctatatatctctttggtcccctctatatatctctttggtcccctctatatatctctttggtcccctctatatatctctttggtcccctCAACATGTCTTCTGGATC	GATCCAGAAGACATGTTGaggggaccaaagagatatatagaggggaccaaagagatatatagaggggaccaaagagatatatagaggggaccaaagagatatatagGGTTTCCAAAGCATGTCTTCTGGATC
hsa-miR-3158-3p	gtcctgcagagaggaagccctt	TCATGGAC	GATCCAGAAGACATGCTTTCATGGACgtcctgcagagaggaagcccttgtcctgcagagaggaagcccttgtcctgcagagaggaagcccttgtcctgcagagaggaagcccttCAACATGTCTTCTGGATC	GATCCAGAAGACATGTTGaagggcttcctctctgcaggacaagggcttcctctctgcaggacaagggcttcctctctgcaggacaagggcttcctctctgcaggacGTCCATGAAAGCATGTCTTCTGGATC
hsa-miR-3158-5p	gaagggcttcctctctgcagg	GTACATAG	GATCCAGAAGACATGCTTGTACATAGgaagggcttcctctctgcagggaagggcttcctctctgcagggaagggcttcctctctgcagggaagggcttcctctctgcaggCAACATGTCTTCTGGATC	GATCCAGAAGACATGTTGcctgcagagaggaagcccttccctgcagagaggaagcccttccctgcagagaggaagcccttccctgcagagaggaagcccttcCTATGTACAAGCATGTCTTCTGGATC
hsa-miR-32-3p	aaatatcacacacactaaattg	CCACTGAT	GATCCAGAAGACATGCTTCCACTGATaaatatcacacacactaaattgaaatatcacacacactaaattgaaatatcacacacactaaattgaaatatcacacacactaaattgCAACATGTCTTCTGGATC	GATCCAGAAGACATGTTGcaatttagtgtgtgtgatatttcaatttagtgtgtgtgatatttcaatttagtgtgtgtgatatttcaatttagtgtgtgtgatatttATCAGTGGAAGCATGTCTTCTGGATC
hsa-miR-32-5p	tgcaacttagtaatgtgcaata	CGCACCTA	GATCCAGAAGACATGCTTCGCACCTAtgcaacttagtaatgtgcaatatgcaacttagtaatgtgcaatatgcaacttagtaatgtgcaatatgcaacttagtaatgtgcaataCAACATGTCTTCTGGATC	GATCCAGAAGACATGTTGtattgcacattactaagttgcatattgcacattactaagttgcatattgcacattactaagttgcatattgcacattactaagttgcaTAGGTGCGAAGCATGTCTTCTGGATC
hsa-miR-320a	tcgccctctcaacccagctttt	GCAGCGTG	GATCCAGAAGACATGCTTGCAGCGTGtcgccctctcaacccagctttttcgccctctcaacccagctttttcgccctctcaacccagctttttcgccctctcaacccagcttttCAACATGTCTTCTGGATC	GATCCAGAAGACATGTTGaaaagctgggttgagagggcgaaaaagctgggttgagagggcgaaaaagctgggttgagagggcgaaaaagctgggttgagagggcgaCACGCTGCAAGCATGTCTTCTGGATC
hsa-miR-323a-3p	agaggtcgaccgtgtaatgtg	TGCAAGGA	GATCCAGAAGACATGCTTTGCAAGGAagaggtcgaccgtgtaatgtgagaggtcgaccgtgtaatgtgagaggtcgaccgtgtaatgtgagaggtcgaccgtgtaatgtgCAACATGTCTTCTGGATC	GATCCAGAAGACATGTTGcacattacacggtcgacctctcacattacacggtcgacctctcacattacacggtcgacctctcacattacacggtcgacctctTCCTTGCAAAGCATGTCTTCTGGATC
hsa-miR-323a-5p	gcgaacgcgccacggaccacct	GAGCACGC	GATCCAGAAGACATGCTTGAGCACGCgcgaacgcgccacggaccacctgcgaacgcgccacggaccacctgcgaacgcgccacggaccacctgcgaacgcgccacggaccacctCAACATGTCTTCTGGATC	GATCCAGAAGACATGTTGaggtggtccgtggcgcgttcgcaggtggtccgtggcgcgttcgcaggtggtccgtggcgcgttcgcaggtggtccgtggcgcgttcgcGCGTGCTCAAGCATGTCTTCTGGATC
hsa-miR-324-3p	ccagcagcacctggggcagt	TAGTCTGG	GATCCAGAAGACATGCTTTAGTCTGGccagcagcacctggggcagtccagcagcacctggggcagtccagcagcacctggggcagtccagcagcacctggggcagtCAACATGTCTTCTGGATC	GATCCAGAAGACATGTTGactgccccaggtgctgctggactgccccaggtgctgctggactgccccaggtgctgctggactgccccaggtgctgctggCCAGACTAAAGCATGTCTTCTGGATC
hsa-miR-324-5p	acaccaatgccctaggggatgcg	GTTTAATA	GATCCAGAAGACATGCTTGTTTAATAacaccaatgccctaggggatgcgacaccaatgccctaggggatgcgacaccaatgccctaggggatgcgacaccaatgccctaggggatgcgCAACATGTCTTCTGGATC	GATCCAGAAGACATGTTGcgcatcccctagggcattggtgtcgcatcccctagggcattggtgtcgcatcccctagggcattggtgtcgcatcccctagggcattggtgtTATTAAACAAGCATGTCTTCTGGATC
hsa-miR-326	ctggaggaagggcccagagg	CGCGGGAG	GATCCAGAAGACATGCTTCGCGGGAGctggaggaagggcccagaggctggaggaagggcccagaggctggaggaagggcccagaggctggaggaagggcccagaggCAACATGTCTTCTGGATC	GATCCAGAAGACATGTTGcctctgggcccttcctccagcctctgggcccttcctccagcctctgggcccttcctccagcctctgggcccttcctccagCTCCCGCGAAGCATGTCTTCTGGATC
hsa-miR-328-3p	acggaagggcagagagggccag	TCTTAGAA	GATCCAGAAGACATGCTTTCTTAGAAacggaagggcagagagggccagacggaagggcagagagggccagacggaagggcagagagggccagacggaagggcagagagggccagCAACATGTCTTCTGGATC	GATCCAGAAGACATGTTGctggccctctctgcccttccgtctggccctctctgcccttccgtctggccctctctgcccttccgtctggccctctctgcccttccgtTTCTAAGAAAGCATGTCTTCTGGATC
hsa-miR-328-5p	ccctgagcccctcctgccccccc	TGGGACGC	GATCCAGAAGACATGCTTTGGGACGCccctgagcccctcctgcccccccccctgagcccctcctgcccccccccctgagcccctcctgcccccccccctgagcccctcctgcccccccCAACATGTCTTCTGGATC	GATCCAGAAGACATGTTGgggggggcaggaggggctcaggggggggggcaggaggggctcaggggggggggcaggaggggctcaggggggggggcaggaggggctcagggGCGTCCCAAAGCATGTCTTCTGGATC
hsa-miR-329-3p	aaagaggttaaccaggtgtgtt	AAGAGTTT	GATCCAGAAGACATGCTTAAGAGTTTaaagaggttaaccaggtgtgttaaagaggttaaccaggtgtgttaaagaggttaaccaggtgtgttaaagaggttaaccaggtgtgttCAACATGTCTTCTGGATC	GATCCAGAAGACATGTTGaacacacctggttaacctctttaacacacctggttaacctctttaacacacctggttaacctctttaacacacctggttaacctctttAAACTCTTAAGCATGTCTTCTGGATC
hsa-miR-329-5p	gaaacagaaacccagaaaacctc	GGGAGAAC	GATCCAGAAGACATGCTTGGGAGAACgaaacagaaacccagaaaacctcgaaacagaaacccagaaaacctcgaaacagaaacccagaaaacctcgaaacagaaacccagaaaacctcCAACATGTCTTCTGGATC	GATCCAGAAGACATGTTGgaggttttctgggtttctgtttcgaggttttctgggtttctgtttcgaggttttctgggtttctgtttcgaggttttctgggtttctgtttcGTTCTCCCAAGCATGTCTTCTGGATC
hsa-miR-330-3p	tctctgcaggccgtgtgctttgc	AAGTCTCA	GATCCAGAAGACATGCTTAAGTCTCAtctctgcaggccgtgtgctttgctctctgcaggccgtgtgctttgctctctgcaggccgtgtgctttgctctctgcaggccgtgtgctttgcCAACATGTCTTCTGGATC	GATCCAGAAGACATGTTGgcaaagcacacggcctgcagagagcaaagcacacggcctgcagagagcaaagcacacggcctgcagagagcaaagcacacggcctgcagagaTGAGACTTAAGCATGTCTTCTGGATC
hsa-miR-330-5p	gcctaagacacaggcccagaga	CCAGAGTG	GATCCAGAAGACATGCTTCCAGAGTGgcctaagacacaggcccagagagcctaagacacaggcccagagagcctaagacacaggcccagagagcctaagacacaggcccagagaCAACATGTCTTCTGGATC	GATCCAGAAGACATGTTGtctctgggcctgtgtcttaggctctctgggcctgtgtcttaggctctctgggcctgtgtcttaggctctctgggcctgtgtcttaggcCACTCTGGAAGCATGTCTTCTGGATC
hsa-miR-331-3p	ttctaggataggcccaggggc	TAGGCCAG	GATCCAGAAGACATGCTTTAGGCCAGttctaggataggcccaggggcttctaggataggcccaggggcttctaggataggcccaggggcttctaggataggcccaggggcCAACATGTCTTCTGGATC	GATCCAGAAGACATGTTGgcccctgggcctatcctagaagcccctgggcctatcctagaagcccctgggcctatcctagaagcccctgggcctatcctagaaCTGGCCTAAAGCATGTCTTCTGGATC
hsa-miR-331-5p	ggatccctgggaccatacctag	AATTCATA	GATCCAGAAGACATGCTTAATTCATAggatccctgggaccatacctagggatccctgggaccatacctagggatccctgggaccatacctagggatccctgggaccatacctagCAACATGTCTTCTGGATC	GATCCAGAAGACATGTTGctaggtatggtcccagggatccctaggtatggtcccagggatccctaggtatggtcccagggatccctaggtatggtcccagggatccTATGAATTAAGCATGTCTTCTGGATC
hsa-miR-335-3p	ggtcaggagcaataatgaaaaa	AATATAAA	GATCCAGAAGACATGCTTAATATAAAggtcaggagcaataatgaaaaaggtcaggagcaataatgaaaaaggtcaggagcaataatgaaaaaggtcaggagcaataatgaaaaaCAACATGTCTTCTGGATC	GATCCAGAAGACATGTTGtttttcattattgctcctgacctttttcattattgctcctgacctttttcattattgctcctgacctttttcattattgctcctgaccTTTATATTAAGCATGTCTTCTGGATC
hsa-miR-335-5p	acatttttcgttattgctcttga	TAAGCGAT	GATCCAGAAGACATGCTTTAAGCGATacatttttcgttattgctcttgaacatttttcgttattgctcttgaacatttttcgttattgctcttgaacatttttcgttattgctcttgaCAACATGTCTTCTGGATC	GATCCAGAAGACATGTTGtcaagagcaataacgaaaaatgttcaagagcaataacgaaaaatgttcaagagcaataacgaaaaatgttcaagagcaataacgaaaaatgtATCGCTTAAAGCATGTCTTCTGGATC
hsa-miR-337-3p	gaagaaaggcatcatataggag	CCGTGTAC	GATCCAGAAGACATGCTTCCGTGTACgaagaaaggcatcatataggaggaagaaaggcatcatataggaggaagaaaggcatcatataggaggaagaaaggcatcatataggagCAACATGTCTTCTGGATC	GATCCAGAAGACATGTTGctcctatatgatgcctttcttcctcctatatgatgcctttcttcctcctatatgatgcctttcttcctcctatatgatgcctttcttcGTACACGGAAGCATGTCTTCTGGATC
hsa-miR-337-5p	aactcctgtatgaagccgttc	CTCTGGTC	GATCCAGAAGACATGCTTCTCTGGTCaactcctgtatgaagccgttcaactcctgtatgaagccgttcaactcctgtatgaagccgttcaactcctgtatgaagccgttcCAACATGTCTTCTGGATC	GATCCAGAAGACATGTTGgaacggcttcatacaggagttgaacggcttcatacaggagttgaacggcttcatacaggagttgaacggcttcatacaggagttGACCAGAGAAGCATGTCTTCTGGATC
hsa-miR-338-3p	caacaaaatcactgatgctgga	TGAGTATA	GATCCAGAAGACATGCTTTGAGTATAcaacaaaatcactgatgctggacaacaaaatcactgatgctggacaacaaaatcactgatgctggacaacaaaatcactgatgctggaCAACATGTCTTCTGGATC	GATCCAGAAGACATGTTGtccagcatcagtgattttgttgtccagcatcagtgattttgttgtccagcatcagtgattttgttgtccagcatcagtgattttgttgTATACTCAAAGCATGTCTTCTGGATC
hsa-miR-338-5p	cactcagcaccaggatattgtt	GATCACTG	GATCCAGAAGACATGCTTGATCACTGcactcagcaccaggatattgttcactcagcaccaggatattgttcactcagcaccaggatattgttcactcagcaccaggatattgttCAACATGTCTTCTGGATC	GATCCAGAAGACATGTTGaacaatatcctggtgctgagtgaacaatatcctggtgctgagtgaacaatatcctggtgctgagtgaacaatatcctggtgctgagtgCAGTGATCAAGCATGTCTTCTGGATC
hsa-miR-339-3p	cggctctgtcgtcgaggcgctca	TTCTTTCT	GATCCAGAAGACATGCTTTTCTTTCTcggctctgtcgtcgaggcgctcacggctctgtcgtcgaggcgctcacggctctgtcgtcgaggcgctcacggctctgtcgtcgaggcgctcaCAACATGTCTTCTGGATC	GATCCAGAAGACATGTTGtgagcgcctcgacgacagagccgtgagcgcctcgacgacagagccgtgagcgcctcgacgacagagccgtgagcgcctcgacgacagagccgAGAAAGAAAAGCATGTCTTCTGGATC
hsa-miR-339-5p	cgtgagctcctggaggacaggga	GATTTGTA	GATCCAGAAGACATGCTTGATTTGTAcgtgagctcctggaggacagggacgtgagctcctggaggacagggacgtgagctcctggaggacagggacgtgagctcctggaggacagggaCAACATGTCTTCTGGATC	GATCCAGAAGACATGTTGtccctgtcctccaggagctcacgtccctgtcctccaggagctcacgtccctgtcctccaggagctcacgtccctgtcctccaggagctcacgTACAAATCAAGCATGTCTTCTGGATC
hsa-miR-33a-3p	gtgatgcactgtggaaacattg	CACTGTCC	GATCCAGAAGACATGCTTCACTGTCCgtgatgcactgtggaaacattggtgatgcactgtggaaacattggtgatgcactgtggaaacattggtgatgcactgtggaaacattgCAACATGTCTTCTGGATC	GATCCAGAAGACATGTTGcaatgtttccacagtgcatcaccaatgtttccacagtgcatcaccaatgtttccacagtgcatcaccaatgtttccacagtgcatcacGGACAGTGAAGCATGTCTTCTGGATC
hsa-miR-33a-5p	tgcaatgcaactacaatgcac	CCGCGCCG	GATCCAGAAGACATGCTTCCGCGCCGtgcaatgcaactacaatgcactgcaatgcaactacaatgcactgcaatgcaactacaatgcactgcaatgcaactacaatgcacCAACATGTCTTCTGGATC	GATCCAGAAGACATGTTGgtgcattgtagttgcattgcagtgcattgtagttgcattgcagtgcattgtagttgcattgcagtgcattgtagttgcattgcaCGGCGCGGAAGCATGTCTTCTGGATC
hsa-miR-33b-3p	gggctgcactgccgaggcactg	GCGATGTG	GATCCAGAAGACATGCTTGCGATGTGgggctgcactgccgaggcactggggctgcactgccgaggcactggggctgcactgccgaggcactggggctgcactgccgaggcactgCAACATGTCTTCTGGATC	GATCCAGAAGACATGTTGcagtgcctcggcagtgcagccccagtgcctcggcagtgcagccccagtgcctcggcagtgcagccccagtgcctcggcagtgcagcccCACATCGCAAGCATGTCTTCTGGATC
hsa-miR-33b-5p	gcaatgcaacagcaatgcac	GGGTTCAA	GATCCAGAAGACATGCTTGGGTTCAAgcaatgcaacagcaatgcacgcaatgcaacagcaatgcacgcaatgcaacagcaatgcacgcaatgcaacagcaatgcacCAACATGTCTTCTGGATC	GATCCAGAAGACATGTTGgtgcattgctgttgcattgcgtgcattgctgttgcattgcgtgcattgctgttgcattgcgtgcattgctgttgcattgcTTGAACCCAAGCATGTCTTCTGGATC
hsa-miR-340-3p	gctataaagtaactgagacgga	AGGAGATC	GATCCAGAAGACATGCTTAGGAGATCgctataaagtaactgagacggagctataaagtaactgagacggagctataaagtaactgagacggagctataaagtaactgagacggaCAACATGTCTTCTGGATC	GATCCAGAAGACATGTTGtccgtctcagttactttatagctccgtctcagttactttatagctccgtctcagttactttatagctccgtctcagttactttatagcGATCTCCTAAGCATGTCTTCTGGATC
hsa-miR-340-5p	aatcagtctcattgctttataa	ATCGGGCC	GATCCAGAAGACATGCTTATCGGGCCaatcagtctcattgctttataaaatcagtctcattgctttataaaatcagtctcattgctttataaaatcagtctcattgctttataaCAACATGTCTTCTGGATC	GATCCAGAAGACATGTTGttataaagcaatgagactgattttataaagcaatgagactgattttataaagcaatgagactgattttataaagcaatgagactgattGGCCCGATAAGCATGTCTTCTGGATC
hsa-miR-342-3p	acgggtgcgatttctgtgtgaga	ATTGTGGG	GATCCAGAAGACATGCTTATTGTGGGacgggtgcgatttctgtgtgagaacgggtgcgatttctgtgtgagaacgggtgcgatttctgtgtgagaacgggtgcgatttctgtgtgagaCAACATGTCTTCTGGATC	GATCCAGAAGACATGTTGtctcacacagaaatcgcacccgttctcacacagaaatcgcacccgttctcacacagaaatcgcacccgttctcacacagaaatcgcacccgtCCCACAATAAGCATGTCTTCTGGATC
hsa-miR-342-5p	tcaatcacagatagcacccct	GCCGACTT	GATCCAGAAGACATGCTTGCCGACTTtcaatcacagatagcaccccttcaatcacagatagcaccccttcaatcacagatagcaccccttcaatcacagatagcacccctCAACATGTCTTCTGGATC	GATCCAGAAGACATGTTGaggggtgctatctgtgattgaaggggtgctatctgtgattgaaggggtgctatctgtgattgaaggggtgctatctgtgattgaAAGTCGGCAAGCATGTCTTCTGGATC
hsa-miR-345-3p	ctccagacccctcgttcagggc	GGAGGCTA	GATCCAGAAGACATGCTTGGAGGCTActccagacccctcgttcagggcctccagacccctcgttcagggcctccagacccctcgttcagggcctccagacccctcgttcagggcCAACATGTCTTCTGGATC	GATCCAGAAGACATGTTGgccctgaacgaggggtctggaggccctgaacgaggggtctggaggccctgaacgaggggtctggaggccctgaacgaggggtctggagTAGCCTCCAAGCATGTCTTCTGGATC
hsa-miR-345-5p	gagccctggactaggagtcagc	TCTGGCGC	GATCCAGAAGACATGCTTTCTGGCGCgagccctggactaggagtcagcgagccctggactaggagtcagcgagccctggactaggagtcagcgagccctggactaggagtcagcCAACATGTCTTCTGGATC	GATCCAGAAGACATGTTGgctgactcctagtccagggctcgctgactcctagtccagggctcgctgactcctagtccagggctcgctgactcctagtccagggctcGCGCCAGAAAGCATGTCTTCTGGATC
hsa-miR-34a-3p	agggcagtatacttgctgattg	AGATCTTA	GATCCAGAAGACATGCTTAGATCTTAagggcagtatacttgctgattgagggcagtatacttgctgattgagggcagtatacttgctgattgagggcagtatacttgctgattgCAACATGTCTTCTGGATC	GATCCAGAAGACATGTTGcaatcagcaagtatactgccctcaatcagcaagtatactgccctcaatcagcaagtatactgccctcaatcagcaagtatactgccctTAAGATCTAAGCATGTCTTCTGGATC
hsa-miR-34a-5p	acaaccagctaagacactgcca	TGTCCGTT	GATCCAGAAGACATGCTTTGTCCGTTacaaccagctaagacactgccaacaaccagctaagacactgccaacaaccagctaagacactgccaacaaccagctaagacactgccaCAACATGTCTTCTGGATC	GATCCAGAAGACATGTTGtggcagtgtcttagctggttgttggcagtgtcttagctggttgttggcagtgtcttagctggttgttggcagtgtcttagctggttgtAACGGACAAAGCATGTCTTCTGGATC
hsa-miR-34b-3p	atggcagtggagttagtgattg	TCATGACT	GATCCAGAAGACATGCTTTCATGACTatggcagtggagttagtgattgatggcagtggagttagtgattgatggcagtggagttagtgattgatggcagtggagttagtgattgCAACATGTCTTCTGGATC	GATCCAGAAGACATGTTGcaatcactaactccactgccatcaatcactaactccactgccatcaatcactaactccactgccatcaatcactaactccactgccatAGTCATGAAAGCATGTCTTCTGGATC
hsa-miR-34b-5p	caatcagctaatgacactgccta	GTGGAGGC	GATCCAGAAGACATGCTTGTGGAGGCcaatcagctaatgacactgcctacaatcagctaatgacactgcctacaatcagctaatgacactgcctacaatcagctaatgacactgcctaCAACATGTCTTCTGGATC	GATCCAGAAGACATGTTGtaggcagtgtcattagctgattgtaggcagtgtcattagctgattgtaggcagtgtcattagctgattgtaggcagtgtcattagctgattgGCCTCCACAAGCATGTCTTCTGGATC
hsa-miR-34c-3p	cctggccgtgtggttagtgatt	TGACGGAG	GATCCAGAAGACATGCTTTGACGGAGcctggccgtgtggttagtgattcctggccgtgtggttagtgattcctggccgtgtggttagtgattcctggccgtgtggttagtgattCAACATGTCTTCTGGATC	GATCCAGAAGACATGTTGaatcactaaccacacggccaggaatcactaaccacacggccaggaatcactaaccacacggccaggaatcactaaccacacggccaggCTCCGTCAAAGCATGTCTTCTGGATC
hsa-miR-34c-5p	gcaatcagctaactacactgcct	CTTAAGTT	GATCCAGAAGACATGCTTCTTAAGTTgcaatcagctaactacactgcctgcaatcagctaactacactgcctgcaatcagctaactacactgcctgcaatcagctaactacactgcctCAACATGTCTTCTGGATC	GATCCAGAAGACATGTTGaggcagtgtagttagctgattgcaggcagtgtagttagctgattgcaggcagtgtagttagctgattgcaggcagtgtagttagctgattgcAACTTAAGAAGCATGTCTTCTGGATC
hsa-miR-3605-3p	ctagaggacaggtaacacggagg	CTGTACAG	GATCCAGAAGACATGCTTCTGTACAGctagaggacaggtaacacggaggctagaggacaggtaacacggaggctagaggacaggtaacacggaggctagaggacaggtaacacggaggCAACATGTCTTCTGGATC	GATCCAGAAGACATGTTGcctccgtgttacctgtcctctagcctccgtgttacctgtcctctagcctccgtgttacctgtcctctagcctccgtgttacctgtcctctagCTGTACAGAAGCATGTCTTCTGGATC
hsa-miR-3605-5p	ggcttccttgctatccatcctca	TGATGCAA	GATCCAGAAGACATGCTTTGATGCAAggcttccttgctatccatcctcaggcttccttgctatccatcctcaggcttccttgctatccatcctcaggcttccttgctatccatcctcaCAACATGTCTTCTGGATC	GATCCAGAAGACATGTTGtgaggatggatagcaaggaagcctgaggatggatagcaaggaagcctgaggatggatagcaaggaagcctgaggatggatagcaaggaagccTTGCATCAAAGCATGTCTTCTGGATC
hsa-miR-361-3p	aaatcagaatcacacctggggga	AGTTCTTC	GATCCAGAAGACATGCTTAGTTCTTCaaatcagaatcacacctgggggaaaatcagaatcacacctgggggaaaatcagaatcacacctgggggaaaatcagaatcacacctgggggaCAACATGTCTTCTGGATC	GATCCAGAAGACATGTTGtcccccaggtgtgattctgattttcccccaggtgtgattctgattttcccccaggtgtgattctgattttcccccaggtgtgattctgatttGAAGAACTAAGCATGTCTTCTGGATC
hsa-miR-361-5p	gtacccctggagattctgataa	CTACTTAT	GATCCAGAAGACATGCTTCTACTTATgtacccctggagattctgataagtacccctggagattctgataagtacccctggagattctgataagtacccctggagattctgataaCAACATGTCTTCTGGATC	GATCCAGAAGACATGTTGttatcagaatctccaggggtacttatcagaatctccaggggtacttatcagaatctccaggggtacttatcagaatctccaggggtacATAAGTAGAAGCATGTCTTCTGGATC
hsa-miR-3613-3p	gaagggttgggcttttttttttgt	AACCAGGA	GATCCAGAAGACATGCTTAACCAGGAgaagggttgggcttttttttttgtgaagggttgggcttttttttttgtgaagggttgggcttttttttttgtgaagggttgggcttttttttttgtCAACATGTCTTCTGGATC	GATCCAGAAGACATGTTGacaaaaaaaaaagcccaacccttcacaaaaaaaaaagcccaacccttcacaaaaaaaaaagcccaacccttcacaaaaaaaaaagcccaacccttcTCCTGGTTAAGCATGTCTTCTGGATC
hsa-miR-3613-5p	gaacaaaaaaaaaagtacaaca	TACCAGTA	GATCCAGAAGACATGCTTTACCAGTAgaacaaaaaaaaaagtacaacagaacaaaaaaaaaagtacaacagaacaaaaaaaaaagtacaacagaacaaaaaaaaaagtacaacaCAACATGTCTTCTGGATC	GATCCAGAAGACATGTTGtgttgtacttttttttttgttctgttgtacttttttttttgttctgttgtacttttttttttgttctgttgtacttttttttttgttcTACTGGTAAAGCATGTCTTCTGGATC
hsa-miR-3614-3p	aaaacaccaagatctgaaggcta	CTACGCTA	GATCCAGAAGACATGCTTCTACGCTAaaaacaccaagatctgaaggctaaaaacaccaagatctgaaggctaaaaacaccaagatctgaaggctaaaaacaccaagatctgaaggctaCAACATGTCTTCTGGATC	GATCCAGAAGACATGTTGtagccttcagatcttggtgtttttagccttcagatcttggtgtttttagccttcagatcttggtgtttttagccttcagatcttggtgttttTAGCGTAGAAGCATGTCTTCTGGATC
hsa-miR-3614-5p	gggcagccttcagatccaagtgg	AGGTGCGA	GATCCAGAAGACATGCTTAGGTGCGAgggcagccttcagatccaagtgggggcagccttcagatccaagtgggggcagccttcagatccaagtgggggcagccttcagatccaagtggCAACATGTCTTCTGGATC	GATCCAGAAGACATGTTGccacttggatctgaaggctgcccccacttggatctgaaggctgcccccacttggatctgaaggctgcccccacttggatctgaaggctgcccTCGCACCTAAGCATGTCTTCTGGATC
hsa-miR-362-3p	tgaatccttgaataggtgtgtt	TTAGCACA	GATCCAGAAGACATGCTTTTAGCACAtgaatccttgaataggtgtgtttgaatccttgaataggtgtgtttgaatccttgaataggtgtgtttgaatccttgaataggtgtgttCAACATGTCTTCTGGATC	GATCCAGAAGACATGTTGaacacacctattcaaggattcaaacacacctattcaaggattcaaacacacctattcaaggattcaaacacacctattcaaggattcaTGTGCTAAAAGCATGTCTTCTGGATC
hsa-miR-362-5p	actcacacctaggttccaaggatt	AGTATGCC	GATCCAGAAGACATGCTTAGTATGCCactcacacctaggttccaaggattactcacacctaggttccaaggattactcacacctaggttccaaggattactcacacctaggttccaaggattCAACATGTCTTCTGGATC	GATCCAGAAGACATGTTGaatccttggaacctaggtgtgagtaatccttggaacctaggtgtgagtaatccttggaacctaggtgtgagtaatccttggaacctaggtgtgagtGGCATACTAAGCATGTCTTCTGGATC
hsa-miR-363-3p	tacagatggataccgtgcaatt	CCTTAACG	GATCCAGAAGACATGCTTCCTTAACGtacagatggataccgtgcaatttacagatggataccgtgcaatttacagatggataccgtgcaatttacagatggataccgtgcaattCAACATGTCTTCTGGATC	GATCCAGAAGACATGTTGaattgcacggtatccatctgtaaattgcacggtatccatctgtaaattgcacggtatccatctgtaaattgcacggtatccatctgtaCGTTAAGGAAGCATGTCTTCTGGATC
hsa-miR-363-5p	aaattgcatcgtgatccacccg	TTGTCAGT	GATCCAGAAGACATGCTTTTGTCAGTaaattgcatcgtgatccacccgaaattgcatcgtgatccacccgaaattgcatcgtgatccacccgaaattgcatcgtgatccacccgCAACATGTCTTCTGGATC	GATCCAGAAGACATGTTGcgggtggatcacgatgcaatttcgggtggatcacgatgcaatttcgggtggatcacgatgcaatttcgggtggatcacgatgcaatttACTGACAAAAGCATGTCTTCTGGATC
hsa-miR-365a-3p	ataaggatttttaggggcatta	GCAGACTC	GATCCAGAAGACATGCTTGCAGACTCataaggatttttaggggcattaataaggatttttaggggcattaataaggatttttaggggcattaataaggatttttaggggcattaCAACATGTCTTCTGGATC	GATCCAGAAGACATGTTGtaatgcccctaaaaatccttattaatgcccctaaaaatccttattaatgcccctaaaaatccttattaatgcccctaaaaatccttatGAGTCTGCAAGCATGTCTTCTGGATC
hsa-miR-365a-5p	cacatctgcccccaaaagtccct	CGCAAAAG	GATCCAGAAGACATGCTTCGCAAAAGcacatctgcccccaaaagtccctcacatctgcccccaaaagtccctcacatctgcccccaaaagtccctcacatctgcccccaaaagtccctCAACATGTCTTCTGGATC	GATCCAGAAGACATGTTGagggacttttgggggcagatgtgagggacttttgggggcagatgtgagggacttttgggggcagatgtgagggacttttgggggcagatgtgCTTTTGCGAAGCATGTCTTCTGGATC
hsa-miR-365b-3p	ataaggatttttaggggcatta	CGCGGCGG	GATCCAGAAGACATGCTTCGCGGCGGataaggatttttaggggcattaataaggatttttaggggcattaataaggatttttaggggcattaataaggatttttaggggcattaCAACATGTCTTCTGGATC	GATCCAGAAGACATGTTGtaatgcccctaaaaatccttattaatgcccctaaaaatccttattaatgcccctaaaaatccttattaatgcccctaaaaatccttatCCGCCGCGAAGCATGTCTTCTGGATC
hsa-miR-365b-5p	acagctgcccctgaaagtccct	GTTTACAT	GATCCAGAAGACATGCTTGTTTACATacagctgcccctgaaagtccctacagctgcccctgaaagtccctacagctgcccctgaaagtccctacagctgcccctgaaagtccctCAACATGTCTTCTGGATC	GATCCAGAAGACATGTTGagggactttcaggggcagctgtagggactttcaggggcagctgtagggactttcaggggcagctgtagggactttcaggggcagctgtATGTAAACAAGCATGTCTTCTGGATC
hsa-miR-369-3p	aaagatcaaccatgtattatt	TGAGTCGA	GATCCAGAAGACATGCTTTGAGTCGAaaagatcaaccatgtattattaaagatcaaccatgtattattaaagatcaaccatgtattattaaagatcaaccatgtattattCAACATGTCTTCTGGATC	GATCCAGAAGACATGTTGaataatacatggttgatctttaataatacatggttgatctttaataatacatggttgatctttaataatacatggttgatctttTCGACTCAAAGCATGTCTTCTGGATC
hsa-miR-369-5p	gcgaatataacacggtcgatct	TAAGAGGC	GATCCAGAAGACATGCTTTAAGAGGCgcgaatataacacggtcgatctgcgaatataacacggtcgatctgcgaatataacacggtcgatctgcgaatataacacggtcgatctCAACATGTCTTCTGGATC	GATCCAGAAGACATGTTGagatcgaccgtgttatattcgcagatcgaccgtgttatattcgcagatcgaccgtgttatattcgcagatcgaccgtgttatattcgcGCCTCTTAAAGCATGTCTTCTGGATC
hsa-miR-370-3p	accaggttccaccccagcaggc	CCTATCCT	GATCCAGAAGACATGCTTCCTATCCTaccaggttccaccccagcaggcaccaggttccaccccagcaggcaccaggttccaccccagcaggcaccaggttccaccccagcaggcCAACATGTCTTCTGGATC	GATCCAGAAGACATGTTGgcctgctggggtggaacctggtgcctgctggggtggaacctggtgcctgctggggtggaacctggtgcctgctggggtggaacctggtAGGATAGGAAGCATGTCTTCTGGATC
hsa-miR-370-5p	gtaactgcagagacgtgacctg	GATTACCG	GATCCAGAAGACATGCTTGATTACCGgtaactgcagagacgtgacctggtaactgcagagacgtgacctggtaactgcagagacgtgacctggtaactgcagagacgtgacctgCAACATGTCTTCTGGATC	GATCCAGAAGACATGTTGcaggtcacgtctctgcagttaccaggtcacgtctctgcagttaccaggtcacgtctctgcagttaccaggtcacgtctctgcagttacCGGTAATCAAGCATGTCTTCTGGATC
hsa-miR-374a-3p	aattacaatacaatctgataag	ATCGCTGA	GATCCAGAAGACATGCTTATCGCTGAaattacaatacaatctgataagaattacaatacaatctgataagaattacaatacaatctgataagaattacaatacaatctgataagCAACATGTCTTCTGGATC	GATCCAGAAGACATGTTGcttatcagattgtattgtaattcttatcagattgtattgtaattcttatcagattgtattgtaattcttatcagattgtattgtaattTCAGCGATAAGCATGTCTTCTGGATC
hsa-miR-374a-5p	cacttatcaggttgtattataa	CCGCCATG	GATCCAGAAGACATGCTTCCGCCATGcacttatcaggttgtattataacacttatcaggttgtattataacacttatcaggttgtattataacacttatcaggttgtattataaCAACATGTCTTCTGGATC	GATCCAGAAGACATGTTGttataatacaacctgataagtgttataatacaacctgataagtgttataatacaacctgataagtgttataatacaacctgataagtgCATGGCGGAAGCATGTCTTCTGGATC
hsa-miR-374b-3p	aatgataatacaacctgctaag	TTGACCGT	GATCCAGAAGACATGCTTTTGACCGTaatgataatacaacctgctaagaatgataatacaacctgctaagaatgataatacaacctgctaagaatgataatacaacctgctaagCAACATGTCTTCTGGATC	GATCCAGAAGACATGTTGcttagcaggttgtattatcattcttagcaggttgtattatcattcttagcaggttgtattatcattcttagcaggttgtattatcattACGGTCAAAAGCATGTCTTCTGGATC
hsa-miR-374b-5p	cacttagcaggttgtattatat	GATACTGA	GATCCAGAAGACATGCTTGATACTGAcacttagcaggttgtattatatcacttagcaggttgtattatatcacttagcaggttgtattatatcacttagcaggttgtattatatCAACATGTCTTCTGGATC	GATCCAGAAGACATGTTGatataatacaacctgctaagtgatataatacaacctgctaagtgatataatacaacctgctaagtgatataatacaacctgctaagtgTCAGTATCAAGCATGTCTTCTGGATC
hsa-miR-375	tcacgcgagccgaacgaacaaa	CGAATCGC	GATCCAGAAGACATGCTTCGAATCGCtcacgcgagccgaacgaacaaatcacgcgagccgaacgaacaaatcacgcgagccgaacgaacaaatcacgcgagccgaacgaacaaaCAACATGTCTTCTGGATC	GATCCAGAAGACATGTTGtttgttcgttcggctcgcgtgatttgttcgttcggctcgcgtgatttgttcgttcggctcgcgtgatttgttcgttcggctcgcgtgaGCGATTCGAAGCATGTCTTCTGGATC
hsa-miR-376a-2-5p	accatagaaggaaaatctacc	ACCACCTT	GATCCAGAAGACATGCTTACCACCTTaccatagaaggaaaatctaccaccatagaaggaaaatctaccaccatagaaggaaaatctaccaccatagaaggaaaatctaccCAACATGTCTTCTGGATC	GATCCAGAAGACATGTTGggtagattttccttctatggtggtagattttccttctatggtggtagattttccttctatggtggtagattttccttctatggtAAGGTGGTAAGCATGTCTTCTGGATC
hsa-miR-376a-3p	acgtggattttcctctatgat	AAGGACTT	GATCCAGAAGACATGCTTAAGGACTTacgtggattttcctctatgatacgtggattttcctctatgatacgtggattttcctctatgatacgtggattttcctctatgatCAACATGTCTTCTGGATC	GATCCAGAAGACATGTTGatcatagaggaaaatccacgtatcatagaggaaaatccacgtatcatagaggaaaatccacgtatcatagaggaaaatccacgtAAGTCCTTAAGCATGTCTTCTGGATC
hsa-miR-376a-5p	tactcatagaaggagaatctac	ATTCTGTA	GATCCAGAAGACATGCTTATTCTGTAtactcatagaaggagaatctactactcatagaaggagaatctactactcatagaaggagaatctactactcatagaaggagaatctacCAACATGTCTTCTGGATC	GATCCAGAAGACATGTTGgtagattctccttctatgagtagtagattctccttctatgagtagtagattctccttctatgagtagtagattctccttctatgagtaTACAGAATAAGCATGTCTTCTGGATC
hsa-miR-376c-3p	acgtggaatttcctctatgtt	TAGGGTAT	GATCCAGAAGACATGCTTTAGGGTATacgtggaatttcctctatgttacgtggaatttcctctatgttacgtggaatttcctctatgttacgtggaatttcctctatgttCAACATGTCTTCTGGATC	GATCCAGAAGACATGTTGaacatagaggaaattccacgtaacatagaggaaattccacgtaacatagaggaaattccacgtaacatagaggaaattccacgtATACCCTAAAGCATGTCTTCTGGATC
hsa-miR-376c-5p	aacatagaaggaatatccacc	TCTTGGAA	GATCCAGAAGACATGCTTTCTTGGAAaacatagaaggaatatccaccaacatagaaggaatatccaccaacatagaaggaatatccaccaacatagaaggaatatccaccCAACATGTCTTCTGGATC	GATCCAGAAGACATGTTGggtggatattccttctatgttggtggatattccttctatgttggtggatattccttctatgttggtggatattccttctatgttTTCCAAGAAAGCATGTCTTCTGGATC
hsa-miR-377-3p	acaaaagttgcctttgtgtgat	TGTCCTGA	GATCCAGAAGACATGCTTTGTCCTGAacaaaagttgcctttgtgtgatacaaaagttgcctttgtgtgatacaaaagttgcctttgtgtgatacaaaagttgcctttgtgtgatCAACATGTCTTCTGGATC	GATCCAGAAGACATGTTGatcacacaaaggcaacttttgtatcacacaaaggcaacttttgtatcacacaaaggcaacttttgtatcacacaaaggcaacttttgtTCAGGACAAAGCATGTCTTCTGGATC
hsa-miR-377-5p	gaattcaccaagggcaacctct	ATTGATGA	GATCCAGAAGACATGCTTATTGATGAgaattcaccaagggcaacctctgaattcaccaagggcaacctctgaattcaccaagggcaacctctgaattcaccaagggcaacctctCAACATGTCTTCTGGATC	GATCCAGAAGACATGTTGagaggttgcccttggtgaattcagaggttgcccttggtgaattcagaggttgcccttggtgaattcagaggttgcccttggtgaattcTCATCAATAAGCATGTCTTCTGGATC
hsa-miR-378a-3p	gccttctgactccaagtccagt	CTTAATAC	GATCCAGAAGACATGCTTCTTAATACgccttctgactccaagtccagtgccttctgactccaagtccagtgccttctgactccaagtccagtgccttctgactccaagtccagtCAACATGTCTTCTGGATC	GATCCAGAAGACATGTTGactggacttggagtcagaaggcactggacttggagtcagaaggcactggacttggagtcagaaggcactggacttggagtcagaaggcGTATTAAGAAGCATGTCTTCTGGATC
hsa-miR-378a-5p	acacaggacctggagtcaggag	GTGGAGAG	GATCCAGAAGACATGCTTGTGGAGAGacacaggacctggagtcaggagacacaggacctggagtcaggagacacaggacctggagtcaggagacacaggacctggagtcaggagCAACATGTCTTCTGGATC	GATCCAGAAGACATGTTGctcctgactccaggtcctgtgtctcctgactccaggtcctgtgtctcctgactccaggtcctgtgtctcctgactccaggtcctgtgtCTCTCCACAAGCATGTCTTCTGGATC
hsa-miR-379-3p	agttagtggaccatgttacata	CCTATGAT	GATCCAGAAGACATGCTTCCTATGATagttagtggaccatgttacataagttagtggaccatgttacataagttagtggaccatgttacataagttagtggaccatgttacataCAACATGTCTTCTGGATC	GATCCAGAAGACATGTTGtatgtaacatggtccactaacttatgtaacatggtccactaacttatgtaacatggtccactaacttatgtaacatggtccactaactATCATAGGAAGCATGTCTTCTGGATC
hsa-miR-379-5p	cctacgttccatagtctacca	TTGTTAGT	GATCCAGAAGACATGCTTTTGTTAGTcctacgttccatagtctaccacctacgttccatagtctaccacctacgttccatagtctaccacctacgttccatagtctaccaCAACATGTCTTCTGGATC	GATCCAGAAGACATGTTGtggtagactatggaacgtaggtggtagactatggaacgtaggtggtagactatggaacgtaggtggtagactatggaacgtaggACTAACAAAAGCATGTCTTCTGGATC
hsa-miR-381-3p	acagagagcttgcccttgtata	AAGGTTCC	GATCCAGAAGACATGCTTAAGGTTCCacagagagcttgcccttgtataacagagagcttgcccttgtataacagagagcttgcccttgtataacagagagcttgcccttgtataCAACATGTCTTCTGGATC	GATCCAGAAGACATGTTGtatacaagggcaagctctctgttatacaagggcaagctctctgttatacaagggcaagctctctgttatacaagggcaagctctctgtGGAACCTTAAGCATGTCTTCTGGATC
hsa-miR-381-5p	atatacaaagggcaacctcgct	CGAAATTA	GATCCAGAAGACATGCTTCGAAATTAatatacaaagggcaacctcgctatatacaaagggcaacctcgctatatacaaagggcaacctcgctatatacaaagggcaacctcgctCAACATGTCTTCTGGATC	GATCCAGAAGACATGTTGagcgaggttgccctttgtatatagcgaggttgccctttgtatatagcgaggttgccctttgtatatagcgaggttgccctttgtatatTAATTTCGAAGCATGTCTTCTGGATC
hsa-miR-382-3p	aagtgttgtccgtgaatgatt	GCGGCTTT	GATCCAGAAGACATGCTTGCGGCTTTaagtgttgtccgtgaatgattaagtgttgtccgtgaatgattaagtgttgtccgtgaatgattaagtgttgtccgtgaatgattCAACATGTCTTCTGGATC	GATCCAGAAGACATGTTGaatcattcacggacaacacttaatcattcacggacaacacttaatcattcacggacaacacttaatcattcacggacaacacttAAAGCCGCAAGCATGTCTTCTGGATC
hsa-miR-382-5p	cgaatccaccacgaacaacttc	ATTCGGCG	GATCCAGAAGACATGCTTATTCGGCGcgaatccaccacgaacaacttccgaatccaccacgaacaacttccgaatccaccacgaacaacttccgaatccaccacgaacaacttcCAACATGTCTTCTGGATC	GATCCAGAAGACATGTTGgaagttgttcgtggtggattcggaagttgttcgtggtggattcggaagttgttcgtggtggattcggaagttgttcgtggtggattcgCGCCGAATAAGCATGTCTTCTGGATC
hsa-miR-409-3p	aggggttcaccgagcaacattc	GTAATGCA	GATCCAGAAGACATGCTTGTAATGCAaggggttcaccgagcaacattcaggggttcaccgagcaacattcaggggttcaccgagcaacattcaggggttcaccgagcaacattcCAACATGTCTTCTGGATC	GATCCAGAAGACATGTTGgaatgttgctcggtgaacccctgaatgttgctcggtgaacccctgaatgttgctcggtgaacccctgaatgttgctcggtgaacccctTGCATTACAAGCATGTCTTCTGGATC
hsa-miR-409-5p	atgcaaagttgctcgggtaacct	CACACCGC	GATCCAGAAGACATGCTTCACACCGCatgcaaagttgctcgggtaacctatgcaaagttgctcgggtaacctatgcaaagttgctcgggtaacctatgcaaagttgctcgggtaacctCAACATGTCTTCTGGATC	GATCCAGAAGACATGTTGaggttacccgagcaactttgcataggttacccgagcaactttgcataggttacccgagcaactttgcataggttacccgagcaactttgcatGCGGTGTGAAGCATGTCTTCTGGATC
hsa-miR-411-3p	ggttagtggaccgtgttacata	GCCACTAT	GATCCAGAAGACATGCTTGCCACTATggttagtggaccgtgttacataggttagtggaccgtgttacataggttagtggaccgtgttacataggttagtggaccgtgttacataCAACATGTCTTCTGGATC	GATCCAGAAGACATGTTGtatgtaacacggtccactaacctatgtaacacggtccactaacctatgtaacacggtccactaacctatgtaacacggtccactaaccATAGTGGCAAGCATGTCTTCTGGATC
hsa-miR-411-5p	cgtacgctatacggtctacta	TCCCCGAA	GATCCAGAAGACATGCTTTCCCCGAAcgtacgctatacggtctactacgtacgctatacggtctactacgtacgctatacggtctactacgtacgctatacggtctactaCAACATGTCTTCTGGATC	GATCCAGAAGACATGTTGtagtagaccgtatagcgtacgtagtagaccgtatagcgtacgtagtagaccgtatagcgtacgtagtagaccgtatagcgtacgTTCGGGGAAAGCATGTCTTCTGGATC
hsa-miR-412-3p	acggctagtggaccaggtgaagt	GCGGCAAG	GATCCAGAAGACATGCTTGCGGCAAGacggctagtggaccaggtgaagtacggctagtggaccaggtgaagtacggctagtggaccaggtgaagtacggctagtggaccaggtgaagtCAACATGTCTTCTGGATC	GATCCAGAAGACATGTTGacttcacctggtccactagccgtacttcacctggtccactagccgtacttcacctggtccactagccgtacttcacctggtccactagccgtCTTGCCGCAAGCATGTCTTCTGGATC
hsa-miR-421	gcgcccaattaatgtctgttgat	AGGAAACG	GATCCAGAAGACATGCTTAGGAAACGgcgcccaattaatgtctgttgatgcgcccaattaatgtctgttgatgcgcccaattaatgtctgttgatgcgcccaattaatgtctgttgatCAACATGTCTTCTGGATC	GATCCAGAAGACATGTTGatcaacagacattaattgggcgcatcaacagacattaattgggcgcatcaacagacattaattgggcgcatcaacagacattaattgggcgcCGTTTCCTAAGCATGTCTTCTGGATC
hsa-miR-423-3p	actgaggggcctcagaccgagct	TATGCAAG	GATCCAGAAGACATGCTTTATGCAAGactgaggggcctcagaccgagctactgaggggcctcagaccgagctactgaggggcctcagaccgagctactgaggggcctcagaccgagctCAACATGTCTTCTGGATC	GATCCAGAAGACATGTTGagctcggtctgaggcccctcagtagctcggtctgaggcccctcagtagctcggtctgaggcccctcagtagctcggtctgaggcccctcagtCTTGCATAAAGCATGTCTTCTGGATC
hsa-miR-423-5p	aaagtctcgctctctgcccctca	GCTCTGTA	GATCCAGAAGACATGCTTGCTCTGTAaaagtctcgctctctgcccctcaaaagtctcgctctctgcccctcaaaagtctcgctctctgcccctcaaaagtctcgctctctgcccctcaCAACATGTCTTCTGGATC	GATCCAGAAGACATGTTGtgaggggcagagagcgagacttttgaggggcagagagcgagacttttgaggggcagagagcgagacttttgaggggcagagagcgagactttTACAGAGCAAGCATGTCTTCTGGATC
hsa-miR-424-3p	atagcagcgcctcacgttttg	ACAAGCGC	GATCCAGAAGACATGCTTACAAGCGCatagcagcgcctcacgttttgatagcagcgcctcacgttttgatagcagcgcctcacgttttgatagcagcgcctcacgttttgCAACATGTCTTCTGGATC	GATCCAGAAGACATGTTGcaaaacgtgaggcgctgctatcaaaacgtgaggcgctgctatcaaaacgtgaggcgctgctatcaaaacgtgaggcgctgctatGCGCTTGTAAGCATGTCTTCTGGATC
hsa-miR-424-5p	ttcaaaacatgaattgctgctg	TGGCAGTA	GATCCAGAAGACATGCTTTGGCAGTAttcaaaacatgaattgctgctgttcaaaacatgaattgctgctgttcaaaacatgaattgctgctgttcaaaacatgaattgctgctgCAACATGTCTTCTGGATC	GATCCAGAAGACATGTTGcagcagcaattcatgttttgaacagcagcaattcatgttttgaacagcagcaattcatgttttgaacagcagcaattcatgttttgaaTACTGCCAAAGCATGTCTTCTGGATC
hsa-miR-425-3p	gggcggacacgacattcccgat	GTCGTACA	GATCCAGAAGACATGCTTGTCGTACAgggcggacacgacattcccgatgggcggacacgacattcccgatgggcggacacgacattcccgatgggcggacacgacattcccgatCAACATGTCTTCTGGATC	GATCCAGAAGACATGTTGatcgggaatgtcgtgtccgcccatcgggaatgtcgtgtccgcccatcgggaatgtcgtgtccgcccatcgggaatgtcgtgtccgcccTGTACGACAAGCATGTCTTCTGGATC
hsa-miR-425-5p	tcaacgggagtgatcgtgtcatt	GGACGCGG	GATCCAGAAGACATGCTTGGACGCGGtcaacgggagtgatcgtgtcatttcaacgggagtgatcgtgtcatttcaacgggagtgatcgtgtcatttcaacgggagtgatcgtgtcattCAACATGTCTTCTGGATC	GATCCAGAAGACATGTTGaatgacacgatcactcccgttgaaatgacacgatcactcccgttgaaatgacacgatcactcccgttgaaatgacacgatcactcccgttgaCCGCGTCCAAGCATGTCTTCTGGATC
hsa-miR-431-3p	agaagccctgcaagacgacctg	GGTAGTGA	GATCCAGAAGACATGCTTGGTAGTGAagaagccctgcaagacgacctgagaagccctgcaagacgacctgagaagccctgcaagacgacctgagaagccctgcaagacgacctgCAACATGTCTTCTGGATC	GATCCAGAAGACATGTTGcaggtcgtcttgcagggcttctcaggtcgtcttgcagggcttctcaggtcgtcttgcagggcttctcaggtcgtcttgcagggcttctTCACTACCAAGCATGTCTTCTGGATC
hsa-miR-431-5p	tgcatgacggcctgcaagaca	GACTAAAT	GATCCAGAAGACATGCTTGACTAAATtgcatgacggcctgcaagacatgcatgacggcctgcaagacatgcatgacggcctgcaagacatgcatgacggcctgcaagacaCAACATGTCTTCTGGATC	GATCCAGAAGACATGTTGtgtcttgcaggccgtcatgcatgtcttgcaggccgtcatgcatgtcttgcaggccgtcatgcatgtcttgcaggccgtcatgcaATTTAGTCAAGCATGTCTTCTGGATC
hsa-miR-432-5p	ccacccaatgacctactccaaga	CCAGTAAT	GATCCAGAAGACATGCTTCCAGTAATccacccaatgacctactccaagaccacccaatgacctactccaagaccacccaatgacctactccaagaccacccaatgacctactccaagaCAACATGTCTTCTGGATC	GATCCAGAAGACATGTTGtcttggagtaggtcattgggtggtcttggagtaggtcattgggtggtcttggagtaggtcattgggtggtcttggagtaggtcattgggtggATTACTGGAAGCATGTCTTCTGGATC
hsa-miR-433-3p	acaccgaggagcccatcatgat	TGGGTTCG	GATCCAGAAGACATGCTTTGGGTTCGacaccgaggagcccatcatgatacaccgaggagcccatcatgatacaccgaggagcccatcatgatacaccgaggagcccatcatgatCAACATGTCTTCTGGATC	GATCCAGAAGACATGTTGatcatgatgggctcctcggtgtatcatgatgggctcctcggtgtatcatgatgggctcctcggtgtatcatgatgggctcctcggtgtCGAACCCAAAGCATGTCTTCTGGATC
hsa-miR-433-5p	gaataatgacaggctcaccgta	TTTAGTGT	GATCCAGAAGACATGCTTTTTAGTGTgaataatgacaggctcaccgtagaataatgacaggctcaccgtagaataatgacaggctcaccgtagaataatgacaggctcaccgtaCAACATGTCTTCTGGATC	GATCCAGAAGACATGTTGtacggtgagcctgtcattattctacggtgagcctgtcattattctacggtgagcctgtcattattctacggtgagcctgtcattattcACACTAAAAAGCATGTCTTCTGGATC
hsa-miR-449a	accagctaacaatacactgcca	CTCTCAAC	GATCCAGAAGACATGCTTCTCTCAACaccagctaacaatacactgccaaccagctaacaatacactgccaaccagctaacaatacactgccaaccagctaacaatacactgccaCAACATGTCTTCTGGATC	GATCCAGAAGACATGTTGtggcagtgtattgttagctggttggcagtgtattgttagctggttggcagtgtattgttagctggttggcagtgtattgttagctggtGTTGAGAGAAGCATGTCTTCTGGATC
hsa-miR-449b-5p	gccagctaacaatacactgcct	GCCGACTC	GATCCAGAAGACATGCTTGCCGACTCgccagctaacaatacactgcctgccagctaacaatacactgcctgccagctaacaatacactgcctgccagctaacaatacactgcctCAACATGTCTTCTGGATC	GATCCAGAAGACATGTTGaggcagtgtattgttagctggcaggcagtgtattgttagctggcaggcagtgtattgttagctggcaggcagtgtattgttagctggcGAGTCGGCAAGCATGTCTTCTGGATC
hsa-miR-450a-1-3p	atacatgcaaaatgttcccaat	CTTGGACG	GATCCAGAAGACATGCTTCTTGGACGatacatgcaaaatgttcccaatatacatgcaaaatgttcccaatatacatgcaaaatgttcccaatatacatgcaaaatgttcccaatCAACATGTCTTCTGGATC	GATCCAGAAGACATGTTGattgggaacattttgcatgtatattgggaacattttgcatgtatattgggaacattttgcatgtatattgggaacattttgcatgtatCGTCCAAGAAGCATGTCTTCTGGATC
hsa-miR-450a-2-3p	atgaatgcaaaatgtccccaat	TTACTTAA	GATCCAGAAGACATGCTTTTACTTAAatgaatgcaaaatgtccccaatatgaatgcaaaatgtccccaatatgaatgcaaaatgtccccaatatgaatgcaaaatgtccccaatCAACATGTCTTCTGGATC	GATCCAGAAGACATGTTGattggggacattttgcattcatattggggacattttgcattcatattggggacattttgcattcatattggggacattttgcattcatTTAAGTAAAAGCATGTCTTCTGGATC
hsa-miR-450a-5p	atattaggaacacatcgcaaaa	CCAAGGGC	GATCCAGAAGACATGCTTCCAAGGGCatattaggaacacatcgcaaaaatattaggaacacatcgcaaaaatattaggaacacatcgcaaaaatattaggaacacatcgcaaaaCAACATGTCTTCTGGATC	GATCCAGAAGACATGTTGttttgcgatgtgttcctaatatttttgcgatgtgttcctaatatttttgcgatgtgttcctaatatttttgcgatgtgttcctaatatGCCCTTGGAAGCATGTCTTCTGGATC
hsa-miR-450b-3p	tatggatgcaaaatgatcccaa	GTCCGTAA	GATCCAGAAGACATGCTTGTCCGTAAtatggatgcaaaatgatcccaatatggatgcaaaatgatcccaatatggatgcaaaatgatcccaatatggatgcaaaatgatcccaaCAACATGTCTTCTGGATC	GATCCAGAAGACATGTTGttgggatcattttgcatccatattgggatcattttgcatccatattgggatcattttgcatccatattgggatcattttgcatccataTTACGGACAAGCATGTCTTCTGGATC
hsa-miR-450b-5p	tattcaggaacatattgcaaaa	GTGACCAT	GATCCAGAAGACATGCTTGTGACCATtattcaggaacatattgcaaaatattcaggaacatattgcaaaatattcaggaacatattgcaaaatattcaggaacatattgcaaaaCAACATGTCTTCTGGATC	GATCCAGAAGACATGTTGttttgcaatatgttcctgaatattttgcaatatgttcctgaatattttgcaatatgttcctgaatattttgcaatatgttcctgaataATGGTCACAAGCATGTCTTCTGGATC
hsa-miR-451a	aactcagtaatggtaacggttt	CCGTCTAG	GATCCAGAAGACATGCTTCCGTCTAGaactcagtaatggtaacggtttaactcagtaatggtaacggtttaactcagtaatggtaacggtttaactcagtaatggtaacggtttCAACATGTCTTCTGGATC	GATCCAGAAGACATGTTGaaaccgttaccattactgagttaaaccgttaccattactgagttaaaccgttaccattactgagttaaaccgttaccattactgagttCTAGACGGAAGCATGTCTTCTGGATC
hsa-miR-452-3p	cacttacttctttgcagatgag	GAGCCTTG	GATCCAGAAGACATGCTTGAGCCTTGcacttacttctttgcagatgagcacttacttctttgcagatgagcacttacttctttgcagatgagcacttacttctttgcagatgagCAACATGTCTTCTGGATC	GATCCAGAAGACATGTTGctcatctgcaaagaagtaagtgctcatctgcaaagaagtaagtgctcatctgcaaagaagtaagtgctcatctgcaaagaagtaagtgCAAGGCTCAAGCATGTCTTCTGGATC
hsa-miR-4524a-3p	atagcagcataagcctgtctca	CCTTCGTT	GATCCAGAAGACATGCTTCCTTCGTTatagcagcataagcctgtctcaatagcagcataagcctgtctcaatagcagcataagcctgtctcaatagcagcataagcctgtctcaCAACATGTCTTCTGGATC	GATCCAGAAGACATGTTGtgagacaggcttatgctgctattgagacaggcttatgctgctattgagacaggcttatgctgctattgagacaggcttatgctgctatAACGAAGGAAGCATGTCTTCTGGATC
hsa-miR-4524a-5p	tgagacaggttcatgctgctat	TTAGAGAA	GATCCAGAAGACATGCTTTTAGAGAAtgagacaggttcatgctgctattgagacaggttcatgctgctattgagacaggttcatgctgctattgagacaggttcatgctgctatCAACATGTCTTCTGGATC	GATCCAGAAGACATGTTGatagcagcatgaacctgtctcaatagcagcatgaacctgtctcaatagcagcatgaacctgtctcaatagcagcatgaacctgtctcaTTCTCTAAAAGCATGTCTTCTGGATC
hsa-miR-4536-3p	atgtggtagatatatgcacga	GCAGACCA	GATCCAGAAGACATGCTTGCAGACCAatgtggtagatatatgcacgaatgtggtagatatatgcacgaatgtggtagatatatgcacgaatgtggtagatatatgcacgaCAACATGTCTTCTGGATC	GATCCAGAAGACATGTTGtcgtgcatatatctaccacattcgtgcatatatctaccacattcgtgcatatatctaccacattcgtgcatatatctaccacatTGGTCTGCAAGCATGTCTTCTGGATC
hsa-miR-4536-5p	atcgtgcatatatctaccaca	CGCACAAA	GATCCAGAAGACATGCTTCGCACAAAatcgtgcatatatctaccacaatcgtgcatatatctaccacaatcgtgcatatatctaccacaatcgtgcatatatctaccacaCAACATGTCTTCTGGATC	GATCCAGAAGACATGTTGtgtggtagatatatgcacgattgtggtagatatatgcacgattgtggtagatatatgcacgattgtggtagatatatgcacgatTTTGTGCGAAGCATGTCTTCTGGATC
hsa-miR-454-3p	accctataagcaatattgcacta	CGCCAGCG	GATCCAGAAGACATGCTTCGCCAGCGaccctataagcaatattgcactaaccctataagcaatattgcactaaccctataagcaatattgcactaaccctataagcaatattgcactaCAACATGTCTTCTGGATC	GATCCAGAAGACATGTTGtagtgcaatattgcttatagggttagtgcaatattgcttatagggttagtgcaatattgcttatagggttagtgcaatattgcttatagggtCGCTGGCGAAGCATGTCTTCTGGATC
hsa-miR-454-5p	gcagagacaatattgatagggt	GACGCTGA	GATCCAGAAGACATGCTTGACGCTGAgcagagacaatattgatagggtgcagagacaatattgatagggtgcagagacaatattgatagggtgcagagacaatattgatagggtCAACATGTCTTCTGGATC	GATCCAGAAGACATGTTGaccctatcaatattgtctctgcaccctatcaatattgtctctgcaccctatcaatattgtctctgcaccctatcaatattgtctctgcTCAGCGTCAAGCATGTCTTCTGGATC
hsa-miR-4707-3p	agaacctcggctggggcgggct	TAGGCATG	GATCCAGAAGACATGCTTTAGGCATGagaacctcggctggggcgggctagaacctcggctggggcgggctagaacctcggctggggcgggctagaacctcggctggggcgggctCAACATGTCTTCTGGATC	GATCCAGAAGACATGTTGagcccgccccagccgaggttctagcccgccccagccgaggttctagcccgccccagccgaggttctagcccgccccagccgaggttctCATGCCTAAAGCATGTCTTCTGGATC
hsa-miR-4707-5p	ccagaacccgcccgcgccggggc	TCTTCTGC	GATCCAGAAGACATGCTTTCTTCTGCccagaacccgcccgcgccggggcccagaacccgcccgcgccggggcccagaacccgcccgcgccggggcccagaacccgcccgcgccggggcCAACATGTCTTCTGGATC	GATCCAGAAGACATGTTGgccccggcgcgggcgggttctgggccccggcgcgggcgggttctgggccccggcgcgggcgggttctgggccccggcgcgggcgggttctggGCAGAAGAAAGCATGTCTTCTGGATC
hsa-miR-4755-3p	actttcccttcagagcctggct	TGAGATAG	GATCCAGAAGACATGCTTTGAGATAGactttcccttcagagcctggctactttcccttcagagcctggctactttcccttcagagcctggctactttcccttcagagcctggctCAACATGTCTTCTGGATC	GATCCAGAAGACATGTTGagccaggctctgaagggaaagtagccaggctctgaagggaaagtagccaggctctgaagggaaagtagccaggctctgaagggaaagtCTATCTCAAAGCATGTCTTCTGGATC
hsa-miR-4755-5p	aaagccaggctctgaagggaaa	TAAGCCCT	GATCCAGAAGACATGCTTTAAGCCCTaaagccaggctctgaagggaaaaaagccaggctctgaagggaaaaaagccaggctctgaagggaaaaaagccaggctctgaagggaaaCAACATGTCTTCTGGATC	GATCCAGAAGACATGTTGtttcccttcagagcctggcttttttcccttcagagcctggcttttttcccttcagagcctggcttttttcccttcagagcctggctttAGGGCTTAAAGCATGTCTTCTGGATC
hsa-miR-4787-3p	gcgcggggcagtgggcggcgcatc	CCGCAGCG	GATCCAGAAGACATGCTTCCGCAGCGgcgcggggcagtgggcggcgcatcgcgcggggcagtgggcggcgcatcgcgcggggcagtgggcggcgcatcgcgcggggcagtgggcggcgcatcCAACATGTCTTCTGGATC	GATCCAGAAGACATGTTGgatgcgccgcccactgccccgcgcgatgcgccgcccactgccccgcgcgatgcgccgcccactgccccgcgcgatgcgccgcccactgccccgcgcCGCTGCGGAAGCATGTCTTCTGGATC
hsa-miR-4787-5p	gggatgccgccgccacccccgc	GATTCTCC	GATCCAGAAGACATGCTTGATTCTCCgggatgccgccgccacccccgcgggatgccgccgccacccccgcgggatgccgccgccacccccgcgggatgccgccgccacccccgcCAACATGTCTTCTGGATC	GATCCAGAAGACATGTTGgcgggggtggcggcggcatcccgcgggggtggcggcggcatcccgcgggggtggcggcggcatcccgcgggggtggcggcggcatcccGGAGAATCAAGCATGTCTTCTGGATC
hsa-miR-483-3p	aagacgggaggagaggagtga	GTGTTCCC	GATCCAGAAGACATGCTTGTGTTCCCaagacgggaggagaggagtgaaagacgggaggagaggagtgaaagacgggaggagaggagtgaaagacgggaggagaggagtgaCAACATGTCTTCTGGATC	GATCCAGAAGACATGTTGtcactcctctcctcccgtctttcactcctctcctcccgtctttcactcctctcctcccgtctttcactcctctcctcccgtcttGGGAACACAAGCATGTCTTCTGGATC
hsa-miR-483-5p	ctcccttctttcctcccgtcttt	GCGTGCAC	GATCCAGAAGACATGCTTGCGTGCACctcccttctttcctcccgtctttctcccttctttcctcccgtctttctcccttctttcctcccgtctttctcccttctttcctcccgtctttCAACATGTCTTCTGGATC	GATCCAGAAGACATGTTGaaagacgggaggaaagaagggagaaagacgggaggaaagaagggagaaagacgggaggaaagaagggagaaagacgggaggaaagaagggagGTGCACGCAAGCATGTCTTCTGGATC
hsa-miR-484	atcgggaggggactgagcctga	TGCATGTT	GATCCAGAAGACATGCTTTGCATGTTatcgggaggggactgagcctgaatcgggaggggactgagcctgaatcgggaggggactgagcctgaatcgggaggggactgagcctgaCAACATGTCTTCTGGATC	GATCCAGAAGACATGTTGtcaggctcagtcccctcccgattcaggctcagtcccctcccgattcaggctcagtcccctcccgattcaggctcagtcccctcccgatAACATGCAAAGCATGTCTTCTGGATC
hsa-miR-485-3p	agagaggagagccgtgtatgac	TAACCGTA	GATCCAGAAGACATGCTTTAACCGTAagagaggagagccgtgtatgacagagaggagagccgtgtatgacagagaggagagccgtgtatgacagagaggagagccgtgtatgacCAACATGTCTTCTGGATC	GATCCAGAAGACATGTTGgtcatacacggctctcctctctgtcatacacggctctcctctctgtcatacacggctctcctctctgtcatacacggctctcctctctTACGGTTAAAGCATGTCTTCTGGATC
hsa-miR-485-5p	gaattcatcacggccagcctct	ATGAGCGG	GATCCAGAAGACATGCTTATGAGCGGgaattcatcacggccagcctctgaattcatcacggccagcctctgaattcatcacggccagcctctgaattcatcacggccagcctctCAACATGTCTTCTGGATC	GATCCAGAAGACATGTTGagaggctggccgtgatgaattcagaggctggccgtgatgaattcagaggctggccgtgatgaattcagaggctggccgtgatgaattcCCGCTCATAAGCATGTCTTCTGGATC
hsa-miR-487b-3p	aagtggatgaccctgtacgatt	AGGCAGCA	GATCCAGAAGACATGCTTAGGCAGCAaagtggatgaccctgtacgattaagtggatgaccctgtacgattaagtggatgaccctgtacgattaagtggatgaccctgtacgattCAACATGTCTTCTGGATC	GATCCAGAAGACATGTTGaatcgtacagggtcatccacttaatcgtacagggtcatccacttaatcgtacagggtcatccacttaatcgtacagggtcatccacttTGCTGCCTAAGCATGTCTTCTGGATC
hsa-miR-487b-5p	cgaacaggacagggataaccac	CAGCCGAT	GATCCAGAAGACATGCTTCAGCCGATcgaacaggacagggataaccaccgaacaggacagggataaccaccgaacaggacagggataaccaccgaacaggacagggataaccacCAACATGTCTTCTGGATC	GATCCAGAAGACATGTTGgtggttatccctgtcctgttcggtggttatccctgtcctgttcggtggttatccctgtcctgttcggtggttatccctgtcctgttcgATCGGCTGAAGCATGTCTTCTGGATC
hsa-miR-488-3p	gaccaagaaatagcctttcaa	TCGCCGGG	GATCCAGAAGACATGCTTTCGCCGGGgaccaagaaatagcctttcaagaccaagaaatagcctttcaagaccaagaaatagcctttcaagaccaagaaatagcctttcaaCAACATGTCTTCTGGATC	GATCCAGAAGACATGTTGttgaaaggctatttcttggtcttgaaaggctatttcttggtcttgaaaggctatttcttggtcttgaaaggctatttcttggtcCCCGGCGAAAGCATGTCTTCTGGATC
hsa-miR-488-5p	ttgagagtgccattatctggg	CATGCTGT	GATCCAGAAGACATGCTTCATGCTGTttgagagtgccattatctgggttgagagtgccattatctgggttgagagtgccattatctgggttgagagtgccattatctgggCAACATGTCTTCTGGATC	GATCCAGAAGACATGTTGcccagataatggcactctcaacccagataatggcactctcaacccagataatggcactctcaacccagataatggcactctcaaACAGCATGAAGCATGTCTTCTGGATC
hsa-miR-489-3p	gctgccgtatatgtgatgtcac	TTGGGCTT	GATCCAGAAGACATGCTTTTGGGCTTgctgccgtatatgtgatgtcacgctgccgtatatgtgatgtcacgctgccgtatatgtgatgtcacgctgccgtatatgtgatgtcacCAACATGTCTTCTGGATC	GATCCAGAAGACATGTTGgtgacatcacatatacggcagcgtgacatcacatatacggcagcgtgacatcacatatacggcagcgtgacatcacatatacggcagcAAGCCCAAAAGCATGTCTTCTGGATC
hsa-miR-490-3p	cagcatggagtcctccaggttg	AATGATCC	GATCCAGAAGACATGCTTAATGATCCcagcatggagtcctccaggttgcagcatggagtcctccaggttgcagcatggagtcctccaggttgcagcatggagtcctccaggttgCAACATGTCTTCTGGATC	GATCCAGAAGACATGTTGcaacctggaggactccatgctgcaacctggaggactccatgctgcaacctggaggactccatgctgcaacctggaggactccatgctgGGATCATTAAGCATGTCTTCTGGATC
hsa-miR-490-5p	acccacctggagatccatgg	GTGCGAGC	GATCCAGAAGACATGCTTGTGCGAGCacccacctggagatccatggacccacctggagatccatggacccacctggagatccatggacccacctggagatccatggCAACATGTCTTCTGGATC	GATCCAGAAGACATGTTGccatggatctccaggtgggtccatggatctccaggtgggtccatggatctccaggtgggtccatggatctccaggtgggtGCTCGCACAAGCATGTCTTCTGGATC
hsa-miR-491-3p	gtagaagggaatcttgcataag	ACTTTACA	GATCCAGAAGACATGCTTACTTTACAgtagaagggaatcttgcataaggtagaagggaatcttgcataaggtagaagggaatcttgcataaggtagaagggaatcttgcataagCAACATGTCTTCTGGATC	GATCCAGAAGACATGTTGcttatgcaagattcccttctaccttatgcaagattcccttctaccttatgcaagattcccttctaccttatgcaagattcccttctacTGTAAAGTAAGCATGTCTTCTGGATC
hsa-miR-491-5p	cctcatggaagggttccccact	TTAAATTT	GATCCAGAAGACATGCTTTTAAATTTcctcatggaagggttccccactcctcatggaagggttccccactcctcatggaagggttccccactcctcatggaagggttccccactCAACATGTCTTCTGGATC	GATCCAGAAGACATGTTGagtggggaacccttccatgaggagtggggaacccttccatgaggagtggggaacccttccatgaggagtggggaacccttccatgaggAAATTTAAAAGCATGTCTTCTGGATC
hsa-miR-493-3p	cctggcacacagtagaccttca	GCTGCCAA	GATCCAGAAGACATGCTTGCTGCCAAcctggcacacagtagaccttcacctggcacacagtagaccttcacctggcacacagtagaccttcacctggcacacagtagaccttcaCAACATGTCTTCTGGATC	GATCCAGAAGACATGTTGtgaaggtctactgtgtgccaggtgaaggtctactgtgtgccaggtgaaggtctactgtgtgccaggtgaaggtctactgtgtgccaggTTGGCAGCAAGCATGTCTTCTGGATC
hsa-miR-493-5p	aatgaaagcctaccatgtacaa	CCGGTCTA	GATCCAGAAGACATGCTTCCGGTCTAaatgaaagcctaccatgtacaaaatgaaagcctaccatgtacaaaatgaaagcctaccatgtacaaaatgaaagcctaccatgtacaaCAACATGTCTTCTGGATC	GATCCAGAAGACATGTTGttgtacatggtaggctttcattttgtacatggtaggctttcattttgtacatggtaggctttcattttgtacatggtaggctttcattTAGACCGGAAGCATGTCTTCTGGATC
hsa-miR-494-3p	gaggtttcccgtgtatgtttca	CTTCTCCG	GATCCAGAAGACATGCTTCTTCTCCGgaggtttcccgtgtatgtttcagaggtttcccgtgtatgtttcagaggtttcccgtgtatgtttcagaggtttcccgtgtatgtttcaCAACATGTCTTCTGGATC	GATCCAGAAGACATGTTGtgaaacatacacgggaaacctctgaaacatacacgggaaacctctgaaacatacacgggaaacctctgaaacatacacgggaaacctcCGGAGAAGAAGCATGTCTTCTGGATC
hsa-miR-494-5p	agacaagacaacacggacaacct	TTTCAGAA	GATCCAGAAGACATGCTTTTTCAGAAagacaagacaacacggacaacctagacaagacaacacggacaacctagacaagacaacacggacaacctagacaagacaacacggacaacctCAACATGTCTTCTGGATC	GATCCAGAAGACATGTTGaggttgtccgtgttgtcttgtctaggttgtccgtgttgtcttgtctaggttgtccgtgttgtcttgtctaggttgtccgtgttgtcttgtctTTCTGAAAAAGCATGTCTTCTGGATC
hsa-miR-495-3p	aagaagtgcaccatgtttgttt	AGGGACGC	GATCCAGAAGACATGCTTAGGGACGCaagaagtgcaccatgtttgtttaagaagtgcaccatgtttgtttaagaagtgcaccatgtttgtttaagaagtgcaccatgtttgtttCAACATGTCTTCTGGATC	GATCCAGAAGACATGTTGaaacaaacatggtgcacttcttaaacaaacatggtgcacttcttaaacaaacatggtgcacttcttaaacaaacatggtgcacttcttGCGTCCCTAAGCATGTCTTCTGGATC
hsa-miR-495-5p	cgaaaataacatgggcaacttc	CTAAACCC	GATCCAGAAGACATGCTTCTAAACCCcgaaaataacatgggcaacttccgaaaataacatgggcaacttccgaaaataacatgggcaacttccgaaaataacatgggcaacttcCAACATGTCTTCTGGATC	GATCCAGAAGACATGTTGgaagttgcccatgttattttcggaagttgcccatgttattttcggaagttgcccatgttattttcggaagttgcccatgttattttcgGGGTTTAGAAGCATGTCTTCTGGATC
hsa-miR-497-3p	tctaacaccacagtgtggtttg	CATCCACA	GATCCAGAAGACATGCTTCATCCACAtctaacaccacagtgtggtttgtctaacaccacagtgtggtttgtctaacaccacagtgtggtttgtctaacaccacagtgtggtttgCAACATGTCTTCTGGATC	GATCCAGAAGACATGTTGcaaaccacactgtggtgttagacaaaccacactgtggtgttagacaaaccacactgtggtgttagacaaaccacactgtggtgttagaTGTGGATGAAGCATGTCTTCTGGATC
hsa-miR-497-5p	acaaaccacagtgtgctgctg	GGCGCTCA	GATCCAGAAGACATGCTTGGCGCTCAacaaaccacagtgtgctgctgacaaaccacagtgtgctgctgacaaaccacagtgtgctgctgacaaaccacagtgtgctgctgCAACATGTCTTCTGGATC	GATCCAGAAGACATGTTGcagcagcacactgtggtttgtcagcagcacactgtggtttgtcagcagcacactgtggtttgtcagcagcacactgtggtttgtTGAGCGCCAAGCATGTCTTCTGGATC
hsa-miR-498	gaaaaacgccccctggcttgaaa	AGCCCGAG	GATCCAGAAGACATGCTTAGCCCGAGgaaaaacgccccctggcttgaaagaaaaacgccccctggcttgaaagaaaaacgccccctggcttgaaagaaaaacgccccctggcttgaaaCAACATGTCTTCTGGATC	GATCCAGAAGACATGTTGtttcaagccagggggcgtttttctttcaagccagggggcgtttttctttcaagccagggggcgtttttctttcaagccagggggcgtttttcCTCGGGCTAAGCATGTCTTCTGGATC
hsa-miR-5001-3p	aaggacctggacagaggcagaa	ATTGCCGC	GATCCAGAAGACATGCTTATTGCCGCaaggacctggacagaggcagaaaaggacctggacagaggcagaaaaggacctggacagaggcagaaaaggacctggacagaggcagaaCAACATGTCTTCTGGATC	GATCCAGAAGACATGTTGttctgcctctgtccaggtccttttctgcctctgtccaggtccttttctgcctctgtccaggtccttttctgcctctgtccaggtccttGCGGCAATAAGCATGTCTTCTGGATC
hsa-miR-5001-5p	agctccgccgctgagtccagccct	ATCGACGC	GATCCAGAAGACATGCTTATCGACGCagctccgccgctgagtccagccctagctccgccgctgagtccagccctagctccgccgctgagtccagccctagctccgccgctgagtccagccctCAACATGTCTTCTGGATC	GATCCAGAAGACATGTTGagggctggactcagcggcggagctagggctggactcagcggcggagctagggctggactcagcggcggagctagggctggactcagcggcggagctGCGTCGATAAGCATGTCTTCTGGATC
hsa-miR-500a-3p	cagaatccttgcccaggtgcat	TTCGGTTA	GATCCAGAAGACATGCTTTTCGGTTAcagaatccttgcccaggtgcatcagaatccttgcccaggtgcatcagaatccttgcccaggtgcatcagaatccttgcccaggtgcatCAACATGTCTTCTGGATC	GATCCAGAAGACATGTTGatgcacctgggcaaggattctgatgcacctgggcaaggattctgatgcacctgggcaaggattctgatgcacctgggcaaggattctgTAACCGAAAAGCATGTCTTCTGGATC
hsa-miR-500a-5p	tctcacccaggtagcaaggatta	GGTCGTCA	GATCCAGAAGACATGCTTGGTCGTCAtctcacccaggtagcaaggattatctcacccaggtagcaaggattatctcacccaggtagcaaggattatctcacccaggtagcaaggattaCAACATGTCTTCTGGATC	GATCCAGAAGACATGTTGtaatccttgctacctgggtgagataatccttgctacctgggtgagataatccttgctacctgggtgagataatccttgctacctgggtgagaTGACGACCAAGCATGTCTTCTGGATC
hsa-miR-5010-3p	ctggggaatgggagacacaaaa	GTGGAATT	GATCCAGAAGACATGCTTGTGGAATTctggggaatgggagacacaaaactggggaatgggagacacaaaactggggaatgggagacacaaaactggggaatgggagacacaaaaCAACATGTCTTCTGGATC	GATCCAGAAGACATGTTGttttgtgtctcccattccccagttttgtgtctcccattccccagttttgtgtctcccattccccagttttgtgtctcccattccccagAATTCCACAAGCATGTCTTCTGGATC
hsa-miR-5010-5p	aattttgctctgccatccccct	TGTCCCCG	GATCCAGAAGACATGCTTTGTCCCCGaattttgctctgccatccccctaattttgctctgccatccccctaattttgctctgccatccccctaattttgctctgccatccccctCAACATGTCTTCTGGATC	GATCCAGAAGACATGTTGagggggatggcagagcaaaattagggggatggcagagcaaaattagggggatggcagagcaaaattagggggatggcagagcaaaattCGGGGACAAAGCATGTCTTCTGGATC
hsa-miR-503-3p	cctggcagcggaaacaatacccc	ACGCGGGC	GATCCAGAAGACATGCTTACGCGGGCcctggcagcggaaacaatacccccctggcagcggaaacaatacccccctggcagcggaaacaatacccccctggcagcggaaacaataccccCAACATGTCTTCTGGATC	GATCCAGAAGACATGTTGggggtattgtttccgctgccaggggggtattgtttccgctgccaggggggtattgtttccgctgccaggggggtattgtttccgctgccaggGCCCGCGTAAGCATGTCTTCTGGATC
hsa-miR-503-5p	ctgcagaactgttcccgctgcta	CTCCTTCC	GATCCAGAAGACATGCTTCTCCTTCCctgcagaactgttcccgctgctactgcagaactgttcccgctgctactgcagaactgttcccgctgctactgcagaactgttcccgctgctaCAACATGTCTTCTGGATC	GATCCAGAAGACATGTTGtagcagcgggaacagttctgcagtagcagcgggaacagttctgcagtagcagcgggaacagttctgcagtagcagcgggaacagttctgcagGGAAGGAGAAGCATGTCTTCTGGATC
hsa-miR-504-3p	gaaaccctgccctgcactccc	AAGCGTAT	GATCCAGAAGACATGCTTAAGCGTATgaaaccctgccctgcactcccgaaaccctgccctgcactcccgaaaccctgccctgcactcccgaaaccctgccctgcactcccCAACATGTCTTCTGGATC	GATCCAGAAGACATGTTGgggagtgcagggcagggtttcgggagtgcagggcagggtttcgggagtgcagggcagggtttcgggagtgcagggcagggtttcATACGCTTAAGCATGTCTTCTGGATC
hsa-miR-504-5p	gatagagtgcagaccagggtcta	ACCCCAGG	GATCCAGAAGACATGCTTACCCCAGGgatagagtgcagaccagggtctagatagagtgcagaccagggtctagatagagtgcagaccagggtctagatagagtgcagaccagggtctaCAACATGTCTTCTGGATC	GATCCAGAAGACATGTTGtagaccctggtctgcactctatctagaccctggtctgcactctatctagaccctggtctgcactctatctagaccctggtctgcactctatcCCTGGGGTAAGCATGTCTTCTGGATC
hsa-miR-505-3p	aggaaaccagcaagtgttgacg	TAGTGTTG	GATCCAGAAGACATGCTTTAGTGTTGaggaaaccagcaagtgttgacgaggaaaccagcaagtgttgacgaggaaaccagcaagtgttgacgaggaaaccagcaagtgttgacgCAACATGTCTTCTGGATC	GATCCAGAAGACATGTTGcgtcaacacttgctggtttcctcgtcaacacttgctggtttcctcgtcaacacttgctggtttcctcgtcaacacttgctggtttcctCAACACTAAAGCATGTCTTCTGGATC
hsa-miR-505-5p	acatcaatacttcctggctccc	TTATCCGC	GATCCAGAAGACATGCTTTTATCCGCacatcaatacttcctggctcccacatcaatacttcctggctcccacatcaatacttcctggctcccacatcaatacttcctggctcccCAACATGTCTTCTGGATC	GATCCAGAAGACATGTTGgggagccaggaagtattgatgtgggagccaggaagtattgatgtgggagccaggaagtattgatgtgggagccaggaagtattgatgtGCGGATAAAAGCATGTCTTCTGGATC
hsa-miR-506-3p	tctactcagaagggtgcctta	GGACCACA	GATCCAGAAGACATGCTTGGACCACAtctactcagaagggtgccttatctactcagaagggtgccttatctactcagaagggtgccttatctactcagaagggtgccttaCAACATGTCTTCTGGATC	GATCCAGAAGACATGTTGtaaggcacccttctgagtagataaggcacccttctgagtagataaggcacccttctgagtagataaggcacccttctgagtagaTGTGGTCCAAGCATGTCTTCTGGATC
hsa-miR-506-5p	ttaagtaacaccttcctgaata	AAGTTCAA	GATCCAGAAGACATGCTTAAGTTCAAttaagtaacaccttcctgaatattaagtaacaccttcctgaatattaagtaacaccttcctgaatattaagtaacaccttcctgaataCAACATGTCTTCTGGATC	GATCCAGAAGACATGTTGtattcaggaaggtgttacttaatattcaggaaggtgttacttaatattcaggaaggtgttacttaatattcaggaaggtgttacttaaTTGAACTTAAGCATGTCTTCTGGATC
hsa-miR-508-3p	tctactccaaaaggctacaatca	CCAAAATG	GATCCAGAAGACATGCTTCCAAAATGtctactccaaaaggctacaatcatctactccaaaaggctacaatcatctactccaaaaggctacaatcatctactccaaaaggctacaatcaCAACATGTCTTCTGGATC	GATCCAGAAGACATGTTGtgattgtagccttttggagtagatgattgtagccttttggagtagatgattgtagccttttggagtagatgattgtagccttttggagtagaCATTTTGGAAGCATGTCTTCTGGATC
hsa-miR-508-5p	catgagtgacgccctctggagta	GACTCCGA	GATCCAGAAGACATGCTTGACTCCGAcatgagtgacgccctctggagtacatgagtgacgccctctggagtacatgagtgacgccctctggagtacatgagtgacgccctctggagtaCAACATGTCTTCTGGATC	GATCCAGAAGACATGTTGtactccagagggcgtcactcatgtactccagagggcgtcactcatgtactccagagggcgtcactcatgtactccagagggcgtcactcatgTCGGAGTCAAGCATGTCTTCTGGATC
hsa-miR-509-3-5p	catgattgccacgtctgcagta	CAAGCCTA	GATCCAGAAGACATGCTTCAAGCCTAcatgattgccacgtctgcagtacatgattgccacgtctgcagtacatgattgccacgtctgcagtacatgattgccacgtctgcagtaCAACATGTCTTCTGGATC	GATCCAGAAGACATGTTGtactgcagacgtggcaatcatgtactgcagacgtggcaatcatgtactgcagacgtggcaatcatgtactgcagacgtggcaatcatgTAGGCTTGAAGCATGTCTTCTGGATC
hsa-miR-509-3p	ctacccacagacgtaccaatca	TTCCGTCT	GATCCAGAAGACATGCTTTTCCGTCTctacccacagacgtaccaatcactacccacagacgtaccaatcactacccacagacgtaccaatcactacccacagacgtaccaatcaCAACATGTCTTCTGGATC	GATCCAGAAGACATGTTGtgattggtacgtctgtgggtagtgattggtacgtctgtgggtagtgattggtacgtctgtgggtagtgattggtacgtctgtgggtagAGACGGAAAAGCATGTCTTCTGGATC
hsa-miR-509-5p	tgattgccactgtctgcagta	TTGGCAGT	GATCCAGAAGACATGCTTTTGGCAGTtgattgccactgtctgcagtatgattgccactgtctgcagtatgattgccactgtctgcagtatgattgccactgtctgcagtaCAACATGTCTTCTGGATC	GATCCAGAAGACATGTTGtactgcagacagtggcaatcatactgcagacagtggcaatcatactgcagacagtggcaatcatactgcagacagtggcaatcaACTGCCAAAAGCATGTCTTCTGGATC
hsa-miR-510-3p	tccactcttagaggtttcaat	CAGGGCTA	GATCCAGAAGACATGCTTCAGGGCTAtccactcttagaggtttcaattccactcttagaggtttcaattccactcttagaggtttcaattccactcttagaggtttcaatCAACATGTCTTCTGGATC	GATCCAGAAGACATGTTGattgaaacctctaagagtggaattgaaacctctaagagtggaattgaaacctctaagagtggaattgaaacctctaagagtggaTAGCCCTGAAGCATGTCTTCTGGATC
hsa-miR-510-5p	gtgattgccactctcctgagta	AACGCCTT	GATCCAGAAGACATGCTTAACGCCTTgtgattgccactctcctgagtagtgattgccactctcctgagtagtgattgccactctcctgagtagtgattgccactctcctgagtaCAACATGTCTTCTGGATC	GATCCAGAAGACATGTTGtactcaggagagtggcaatcactactcaggagagtggcaatcactactcaggagagtggcaatcactactcaggagagtggcaatcacAAGGCGTTAAGCATGTCTTCTGGATC
hsa-miR-512-5p	gaaagtgccctcaaggctgagtg	AATTCCGA	GATCCAGAAGACATGCTTAATTCCGAgaaagtgccctcaaggctgagtggaaagtgccctcaaggctgagtggaaagtgccctcaaggctgagtggaaagtgccctcaaggctgagtgCAACATGTCTTCTGGATC	GATCCAGAAGACATGTTGcactcagccttgagggcactttccactcagccttgagggcactttccactcagccttgagggcactttccactcagccttgagggcactttcTCGGAATTAAGCATGTCTTCTGGATC
hsa-miR-513c-3p	tcttctcagaaaggtgaaattta	CTGACCTA	GATCCAGAAGACATGCTTCTGACCTAtcttctcagaaaggtgaaatttatcttctcagaaaggtgaaatttatcttctcagaaaggtgaaatttatcttctcagaaaggtgaaatttaCAACATGTCTTCTGGATC	GATCCAGAAGACATGTTGtaaatttcacctttctgagaagataaatttcacctttctgagaagataaatttcacctttctgagaagataaatttcacctttctgagaagaTAGGTCAGAAGCATGTCTTCTGGATC
hsa-miR-513c-5p	ataaacgacacctccttgagaa	TCCGCTCC	GATCCAGAAGACATGCTTTCCGCTCCataaacgacacctccttgagaaataaacgacacctccttgagaaataaacgacacctccttgagaaataaacgacacctccttgagaaCAACATGTCTTCTGGATC	GATCCAGAAGACATGTTGttctcaaggaggtgtcgtttatttctcaaggaggtgtcgtttatttctcaaggaggtgtcgtttatttctcaaggaggtgtcgtttatGGAGCGGAAAGCATGTCTTCTGGATC
hsa-miR-514a-3p	tctactcacagaagtgtcaat	GCACGTTA	GATCCAGAAGACATGCTTGCACGTTAtctactcacagaagtgtcaattctactcacagaagtgtcaattctactcacagaagtgtcaattctactcacagaagtgtcaatCAACATGTCTTCTGGATC	GATCCAGAAGACATGTTGattgacacttctgtgagtagaattgacacttctgtgagtagaattgacacttctgtgagtagaattgacacttctgtgagtagaTAACGTGCAAGCATGTCTTCTGGATC
hsa-miR-514a-5p	catgattgtcactctccagagta	AGTGGGCA	GATCCAGAAGACATGCTTAGTGGGCAcatgattgtcactctccagagtacatgattgtcactctccagagtacatgattgtcactctccagagtacatgattgtcactctccagagtaCAACATGTCTTCTGGATC	GATCCAGAAGACATGTTGtactctggagagtgacaatcatgtactctggagagtgacaatcatgtactctggagagtgacaatcatgtactctggagagtgacaatcatgTGCCCACTAAGCATGTCTTCTGGATC
hsa-miR-514b-3p	tccactcacagaggtgtcaat	CGATTTGG	GATCCAGAAGACATGCTTCGATTTGGtccactcacagaggtgtcaattccactcacagaggtgtcaattccactcacagaggtgtcaattccactcacagaggtgtcaatCAACATGTCTTCTGGATC	GATCCAGAAGACATGTTGattgacacctctgtgagtggaattgacacctctgtgagtggaattgacacctctgtgagtggaattgacacctctgtgagtggaCCAAATCGAAGCATGTCTTCTGGATC
hsa-miR-514b-5p	atgattgcctccctcttgagaa	GTTGGCAC	GATCCAGAAGACATGCTTGTTGGCACatgattgcctccctcttgagaaatgattgcctccctcttgagaaatgattgcctccctcttgagaaatgattgcctccctcttgagaaCAACATGTCTTCTGGATC	GATCCAGAAGACATGTTGttctcaagagggaggcaatcatttctcaagagggaggcaatcatttctcaagagggaggcaatcatttctcaagagggaggcaatcatGTGCCAACAAGCATGTCTTCTGGATC
hsa-miR-516b-5p	aaagtgcttcttacctccagat	TTCCCGGG	GATCCAGAAGACATGCTTTTCCCGGGaaagtgcttcttacctccagataaagtgcttcttacctccagataaagtgcttcttacctccagataaagtgcttcttacctccagatCAACATGTCTTCTGGATC	GATCCAGAAGACATGTTGatctggaggtaagaagcactttatctggaggtaagaagcactttatctggaggtaagaagcactttatctggaggtaagaagcactttCCCGGGAAAAGCATGTCTTCTGGATC
hsa-miR-518c-3p	acactctaaagagaagcgctttg	GATCCACT	GATCCAGAAGACATGCTTGATCCACTacactctaaagagaagcgctttgacactctaaagagaagcgctttgacactctaaagagaagcgctttgacactctaaagagaagcgctttgCAACATGTCTTCTGGATC	GATCCAGAAGACATGTTGcaaagcgcttctctttagagtgtcaaagcgcttctctttagagtgtcaaagcgcttctctttagagtgtcaaagcgcttctctttagagtgtAGTGGATCAAGCATGTCTTCTGGATC
hsa-miR-518f-3p	cctctaaagagaagcgctttc	TTCTATCT	GATCCAGAAGACATGCTTTTCTATCTcctctaaagagaagcgctttccctctaaagagaagcgctttccctctaaagagaagcgctttccctctaaagagaagcgctttcCAACATGTCTTCTGGATC	GATCCAGAAGACATGTTGgaaagcgcttctctttagagggaaagcgcttctctttagagggaaagcgcttctctttagagggaaagcgcttctctttagaggAGATAGAAAAGCATGTCTTCTGGATC
hsa-miR-5196-3p	ctgggagggagacgaggatga	TTGTCCTA	GATCCAGAAGACATGCTTTTGTCCTActgggagggagacgaggatgactgggagggagacgaggatgactgggagggagacgaggatgactgggagggagacgaggatgaCAACATGTCTTCTGGATC	GATCCAGAAGACATGTTGtcatcctcgtctccctcccagtcatcctcgtctccctcccagtcatcctcgtctccctcccagtcatcctcgtctccctcccagTAGGACAAAAGCATGTCTTCTGGATC
hsa-miR-5196-5p	cccaaccctcgtccccttccct	CTTAGTGA	GATCCAGAAGACATGCTTCTTAGTGAcccaaccctcgtccccttccctcccaaccctcgtccccttccctcccaaccctcgtccccttccctcccaaccctcgtccccttccctCAACATGTCTTCTGGATC	GATCCAGAAGACATGTTGagggaaggggacgagggttgggagggaaggggacgagggttgggagggaaggggacgagggttgggagggaaggggacgagggttgggTCACTAAGAAGCATGTCTTCTGGATC
hsa-miR-519a-3p	acactctaaaaggatgcacttt	AACGCCAG	GATCCAGAAGACATGCTTAACGCCAGacactctaaaaggatgcactttacactctaaaaggatgcactttacactctaaaaggatgcactttacactctaaaaggatgcactttCAACATGTCTTCTGGATC	GATCCAGAAGACATGTTGaaagtgcatccttttagagtgtaaagtgcatccttttagagtgtaaagtgcatccttttagagtgtaaagtgcatccttttagagtgtCTGGCGTTAAGCATGTCTTCTGGATC
hsa-miR-519a-5p	cagaaagcgcttccctctagag	GGGCTCAG	GATCCAGAAGACATGCTTGGGCTCAGcagaaagcgcttccctctagagcagaaagcgcttccctctagagcagaaagcgcttccctctagagcagaaagcgcttccctctagagCAACATGTCTTCTGGATC	GATCCAGAAGACATGTTGctctagagggaagcgctttctgctctagagggaagcgctttctgctctagagggaagcgctttctgctctagagggaagcgctttctgCTGAGCCCAAGCATGTCTTCTGGATC
hsa-miR-519c-3p	atcctctaaaaagatgcacttt	AATACCTA	GATCCAGAAGACATGCTTAATACCTAatcctctaaaaagatgcactttatcctctaaaaagatgcactttatcctctaaaaagatgcactttatcctctaaaaagatgcactttCAACATGTCTTCTGGATC	GATCCAGAAGACATGTTGaaagtgcatctttttagaggataaagtgcatctttttagaggataaagtgcatctttttagaggataaagtgcatctttttagaggatTAGGTATTAAGCATGTCTTCTGGATC
hsa-miR-519e-3p	aacactctaaaaggaggcactt	TCTGCCCT	GATCCAGAAGACATGCTTTCTGCCCTaacactctaaaaggaggcacttaacactctaaaaggaggcacttaacactctaaaaggaggcacttaacactctaaaaggaggcacttCAACATGTCTTCTGGATC	GATCCAGAAGACATGTTGaagtgcctccttttagagtgttaagtgcctccttttagagtgttaagtgcctccttttagagtgttaagtgcctccttttagagtgttAGGGCAGAAAGCATGTCTTCTGGATC
hsa-miR-520c-3p	accctctaaaaggaagcacttt	GGAGGGCG	GATCCAGAAGACATGCTTGGAGGGCGaccctctaaaaggaagcactttaccctctaaaaggaagcactttaccctctaaaaggaagcactttaccctctaaaaggaagcactttCAACATGTCTTCTGGATC	GATCCAGAAGACATGTTGaaagtgcttccttttagagggtaaagtgcttccttttagagggtaaagtgcttccttttagagggtaaagtgcttccttttagagggtCGCCCTCCAAGCATGTCTTCTGGATC
hsa-miR-520f-3p	aaccctctaaaaggaagcactt	TATCGATC	GATCCAGAAGACATGCTTTATCGATCaaccctctaaaaggaagcacttaaccctctaaaaggaagcacttaaccctctaaaaggaagcacttaaccctctaaaaggaagcacttCAACATGTCTTCTGGATC	GATCCAGAAGACATGTTGaagtgcttccttttagagggttaagtgcttccttttagagggttaagtgcttccttttagagggttaagtgcttccttttagagggttGATCGATAAAGCATGTCTTCTGGATC
hsa-miR-520g-3p	acactctaaagggaagcactttgt	GCTCGTAG	GATCCAGAAGACATGCTTGCTCGTAGacactctaaagggaagcactttgtacactctaaagggaagcactttgtacactctaaagggaagcactttgtacactctaaagggaagcactttgtCAACATGTCTTCTGGATC	GATCCAGAAGACATGTTGacaaagtgcttccctttagagtgtacaaagtgcttccctttagagtgtacaaagtgcttccctttagagtgtacaaagtgcttccctttagagtgtCTACGAGCAAGCATGTCTTCTGGATC
hsa-miR-520h	actctaaagggaagcactttgt	TATGCAAA	GATCCAGAAGACATGCTTTATGCAAAactctaaagggaagcactttgtactctaaagggaagcactttgtactctaaagggaagcactttgtactctaaagggaagcactttgtCAACATGTCTTCTGGATC	GATCCAGAAGACATGTTGacaaagtgcttccctttagagtacaaagtgcttccctttagagtacaaagtgcttccctttagagtacaaagtgcttccctttagagtTTTGCATAAAGCATGTCTTCTGGATC
hsa-miR-522-3p	acactctaaagggaaccatttt	TGGCGATG	GATCCAGAAGACATGCTTTGGCGATGacactctaaagggaaccattttacactctaaagggaaccattttacactctaaagggaaccattttacactctaaagggaaccattttCAACATGTCTTCTGGATC	GATCCAGAAGACATGTTGaaaatggttccctttagagtgtaaaatggttccctttagagtgtaaaatggttccctttagagtgtaaaatggttccctttagagtgtCATCGCCAAAGCATGTCTTCTGGATC
hsa-miR-525-5p	agaaagtgcatccctctggag	ACAAGATT	GATCCAGAAGACATGCTTACAAGATTagaaagtgcatccctctggagagaaagtgcatccctctggagagaaagtgcatccctctggagagaaagtgcatccctctggagCAACATGTCTTCTGGATC	GATCCAGAAGACATGTTGctccagagggatgcactttctctccagagggatgcactttctctccagagggatgcactttctctccagagggatgcactttctAATCTTGTAAGCATGTCTTCTGGATC
hsa-miR-526b-5p	acagaaagtgcttccctcaagag	CAGGGGAT	GATCCAGAAGACATGCTTCAGGGGATacagaaagtgcttccctcaagagacagaaagtgcttccctcaagagacagaaagtgcttccctcaagagacagaaagtgcttccctcaagagCAACATGTCTTCTGGATC	GATCCAGAAGACATGTTGctcttgagggaagcactttctgtctcttgagggaagcactttctgtctcttgagggaagcactttctgtctcttgagggaagcactttctgtATCCCCTGAAGCATGTCTTCTGGATC
hsa-miR-532-3p	tgcaagccttgggtgtgggagg	TCGATGTT	GATCCAGAAGACATGCTTTCGATGTTtgcaagccttgggtgtgggaggtgcaagccttgggtgtgggaggtgcaagccttgggtgtgggaggtgcaagccttgggtgtgggaggCAACATGTCTTCTGGATC	GATCCAGAAGACATGTTGcctcccacacccaaggcttgcacctcccacacccaaggcttgcacctcccacacccaaggcttgcacctcccacacccaaggcttgcaAACATCGAAAGCATGTCTTCTGGATC
hsa-miR-532-5p	acggtcctacactcaaggcatg	GTCGGACC	GATCCAGAAGACATGCTTGTCGGACCacggtcctacactcaaggcatgacggtcctacactcaaggcatgacggtcctacactcaaggcatgacggtcctacactcaaggcatgCAACATGTCTTCTGGATC	GATCCAGAAGACATGTTGcatgccttgagtgtaggaccgtcatgccttgagtgtaggaccgtcatgccttgagtgtaggaccgtcatgccttgagtgtaggaccgtGGTCCGACAAGCATGTCTTCTGGATC
hsa-miR-539-3p	aaagaaattgtccttgtatgat	TCCACGGT	GATCCAGAAGACATGCTTTCCACGGTaaagaaattgtccttgtatgataaagaaattgtccttgtatgataaagaaattgtccttgtatgataaagaaattgtccttgtatgatCAACATGTCTTCTGGATC	GATCCAGAAGACATGTTGatcatacaaggacaatttctttatcatacaaggacaatttctttatcatacaaggacaatttctttatcatacaaggacaatttctttACCGTGGAAAGCATGTCTTCTGGATC
hsa-miR-539-5p	acacaccaaggataatttctcc	GTATAATT	GATCCAGAAGACATGCTTGTATAATTacacaccaaggataatttctccacacaccaaggataatttctccacacaccaaggataatttctccacacaccaaggataatttctccCAACATGTCTTCTGGATC	GATCCAGAAGACATGTTGggagaaattatccttggtgtgtggagaaattatccttggtgtgtggagaaattatccttggtgtgtggagaaattatccttggtgtgtAATTATACAAGCATGTCTTCTGGATC
hsa-miR-542-3p	tttcagttatcaatctgtcaca	CGTCGCAG	GATCCAGAAGACATGCTTCGTCGCAGtttcagttatcaatctgtcacatttcagttatcaatctgtcacatttcagttatcaatctgtcacatttcagttatcaatctgtcacaCAACATGTCTTCTGGATC	GATCCAGAAGACATGTTGtgtgacagattgataactgaaatgtgacagattgataactgaaatgtgacagattgataactgaaatgtgacagattgataactgaaaCTGCGACGAAGCATGTCTTCTGGATC
hsa-miR-542-5p	tctcgtgacatgatgatccccga	ACGGAGTG	GATCCAGAAGACATGCTTACGGAGTGtctcgtgacatgatgatccccgatctcgtgacatgatgatccccgatctcgtgacatgatgatccccgatctcgtgacatgatgatccccgaCAACATGTCTTCTGGATC	GATCCAGAAGACATGTTGtcggggatcatcatgtcacgagatcggggatcatcatgtcacgagatcggggatcatcatgtcacgagatcggggatcatcatgtcacgagaCACTCCGTAAGCATGTCTTCTGGATC
hsa-miR-543	aagaagtgcaccgcgaatgttt	AGCATCAT	GATCCAGAAGACATGCTTAGCATCATaagaagtgcaccgcgaatgtttaagaagtgcaccgcgaatgtttaagaagtgcaccgcgaatgtttaagaagtgcaccgcgaatgtttCAACATGTCTTCTGGATC	GATCCAGAAGACATGTTGaaacattcgcggtgcacttcttaaacattcgcggtgcacttcttaaacattcgcggtgcacttcttaaacattcgcggtgcacttcttATGATGCTAAGCATGTCTTCTGGATC
hsa-miR-545-3p	gcacacaataaatgtttgctga	TCCTTAGG	GATCCAGAAGACATGCTTTCCTTAGGgcacacaataaatgtttgctgagcacacaataaatgtttgctgagcacacaataaatgtttgctgagcacacaataaatgtttgctgaCAACATGTCTTCTGGATC	GATCCAGAAGACATGTTGtcagcaaacatttattgtgtgctcagcaaacatttattgtgtgctcagcaaacatttattgtgtgctcagcaaacatttattgtgtgcCCTAAGGAAAGCATGTCTTCTGGATC
hsa-miR-545-5p	tcatctaataaacatttactga	GAGTAGTA	GATCCAGAAGACATGCTTGAGTAGTAtcatctaataaacatttactgatcatctaataaacatttactgatcatctaataaacatttactgatcatctaataaacatttactgaCAACATGTCTTCTGGATC	GATCCAGAAGACATGTTGtcagtaaatgtttattagatgatcagtaaatgtttattagatgatcagtaaatgtttattagatgatcagtaaatgtttattagatgaTACTACTCAAGCATGTCTTCTGGATC
hsa-miR-548a-3p	gcaaaagtaattgccagttttg	CATTAGTA	GATCCAGAAGACATGCTTCATTAGTAgcaaaagtaattgccagttttggcaaaagtaattgccagttttggcaaaagtaattgccagttttggcaaaagtaattgccagttttgCAACATGTCTTCTGGATC	GATCCAGAAGACATGTTGcaaaactggcaattacttttgccaaaactggcaattacttttgccaaaactggcaattacttttgccaaaactggcaattacttttgcTACTAATGAAGCATGTCTTCTGGATC
hsa-miR-548a-5p	ggtaaaactcgcaattactttt	TCAGGCCT	GATCCAGAAGACATGCTTTCAGGCCTggtaaaactcgcaattacttttggtaaaactcgcaattacttttggtaaaactcgcaattacttttggtaaaactcgcaattacttttCAACATGTCTTCTGGATC	GATCCAGAAGACATGTTGaaaagtaattgcgagttttaccaaaagtaattgcgagttttaccaaaagtaattgcgagttttaccaaaagtaattgcgagttttaccAGGCCTGAAAGCATGTCTTCTGGATC
hsa-miR-548ar-3p	gcaaaaataactgcagtttta	CGAAACGG	GATCCAGAAGACATGCTTCGAAACGGgcaaaaataactgcagttttagcaaaaataactgcagttttagcaaaaataactgcagttttagcaaaaataactgcagttttaCAACATGTCTTCTGGATC	GATCCAGAAGACATGTTGtaaaactgcagttatttttgctaaaactgcagttatttttgctaaaactgcagttatttttgctaaaactgcagttatttttgcCCGTTTCGAAGCATGTCTTCTGGATC
hsa-miR-548ar-5p	gcaaaaactgcaattactttt	CCTATGAA	GATCCAGAAGACATGCTTCCTATGAAgcaaaaactgcaattacttttgcaaaaactgcaattacttttgcaaaaactgcaattacttttgcaaaaactgcaattacttttCAACATGTCTTCTGGATC	GATCCAGAAGACATGTTGaaaagtaattgcagtttttgcaaaagtaattgcagtttttgcaaaagtaattgcagtttttgcaaaagtaattgcagtttttgcTTCATAGGAAGCATGTCTTCTGGATC
hsa-miR-548b-3p	acaaaagcaactgaggttcttg	CTTGCCTG	GATCCAGAAGACATGCTTCTTGCCTGacaaaagcaactgaggttcttgacaaaagcaactgaggttcttgacaaaagcaactgaggttcttgacaaaagcaactgaggttcttgCAACATGTCTTCTGGATC	GATCCAGAAGACATGTTGcaagaacctcagttgcttttgtcaagaacctcagttgcttttgtcaagaacctcagttgcttttgtcaagaacctcagttgcttttgtCAGGCAAGAAGCATGTCTTCTGGATC
hsa-miR-548d-3p	gcaaaagaaactgtggtttttg	AGTGCTAT	GATCCAGAAGACATGCTTAGTGCTATgcaaaagaaactgtggtttttggcaaaagaaactgtggtttttggcaaaagaaactgtggtttttggcaaaagaaactgtggtttttgCAACATGTCTTCTGGATC	GATCCAGAAGACATGTTGcaaaaaccacagtttcttttgccaaaaaccacagtttcttttgccaaaaaccacagtttcttttgccaaaaaccacagtttcttttgcATAGCACTAAGCATGTCTTCTGGATC
hsa-miR-548d-5p	ggcaaaaaccacaattactttt	ACGTGTAA	GATCCAGAAGACATGCTTACGTGTAAggcaaaaaccacaattacttttggcaaaaaccacaattacttttggcaaaaaccacaattacttttggcaaaaaccacaattacttttCAACATGTCTTCTGGATC	GATCCAGAAGACATGTTGaaaagtaattgtggtttttgccaaaagtaattgtggtttttgccaaaagtaattgtggtttttgccaaaagtaattgtggtttttgccTTACACGTAAGCATGTCTTCTGGATC
hsa-miR-548e-3p	tgcaaaagtagtctcagttttt	CCTGACGT	GATCCAGAAGACATGCTTCCTGACGTtgcaaaagtagtctcagttttttgcaaaagtagtctcagttttttgcaaaagtagtctcagttttttgcaaaagtagtctcagtttttCAACATGTCTTCTGGATC	GATCCAGAAGACATGTTGaaaaactgagactacttttgcaaaaaactgagactacttttgcaaaaaactgagactacttttgcaaaaaactgagactacttttgcaACGTCAGGAAGCATGTCTTCTGGATC
hsa-miR-548e-5p	gcaaaaaccgcgattgcttttg	TATAGTGA	GATCCAGAAGACATGCTTTATAGTGAgcaaaaaccgcgattgcttttggcaaaaaccgcgattgcttttggcaaaaaccgcgattgcttttggcaaaaaccgcgattgcttttgCAACATGTCTTCTGGATC	GATCCAGAAGACATGTTGcaaaagcaatcgcggtttttgccaaaagcaatcgcggtttttgccaaaagcaatcgcggtttttgccaaaagcaatcgcggtttttgcTCACTATAAAGCATGTCTTCTGGATC
hsa-miR-548h-3p	tgcaaaagtaattgcggtttttg	ATGCTGAC	GATCCAGAAGACATGCTTATGCTGACtgcaaaagtaattgcggtttttgtgcaaaagtaattgcggtttttgtgcaaaagtaattgcggtttttgtgcaaaagtaattgcggtttttgCAACATGTCTTCTGGATC	GATCCAGAAGACATGTTGcaaaaaccgcaattacttttgcacaaaaaccgcaattacttttgcacaaaaaccgcaattacttttgcacaaaaaccgcaattacttttgcaGTCAGCATAAGCATGTCTTCTGGATC
hsa-miR-548h-5p	gacaaaaaccgcgattactttt	TCTCTGCA	GATCCAGAAGACATGCTTTCTCTGCAgacaaaaaccgcgattacttttgacaaaaaccgcgattacttttgacaaaaaccgcgattacttttgacaaaaaccgcgattacttttCAACATGTCTTCTGGATC	GATCCAGAAGACATGTTGaaaagtaatcgcggtttttgtcaaaagtaatcgcggtttttgtcaaaagtaatcgcggtttttgtcaaaagtaatcgcggtttttgtcTGCAGAGAAAGCATGTCTTCTGGATC
hsa-miR-548j-3p	gcaaaagtaatgcagtttttg	ACTAAAGC	GATCCAGAAGACATGCTTACTAAAGCgcaaaagtaatgcagtttttggcaaaagtaatgcagtttttggcaaaagtaatgcagtttttggcaaaagtaatgcagtttttgCAACATGTCTTCTGGATC	GATCCAGAAGACATGTTGcaaaaactgcattacttttgccaaaaactgcattacttttgccaaaaactgcattacttttgccaaaaactgcattacttttgcGCTTTAGTAAGCATGTCTTCTGGATC
hsa-miR-548j-5p	accaaagaccgcaattactttt	AGAATGCC	GATCCAGAAGACATGCTTAGAATGCCaccaaagaccgcaattacttttaccaaagaccgcaattacttttaccaaagaccgcaattacttttaccaaagaccgcaattacttttCAACATGTCTTCTGGATC	GATCCAGAAGACATGTTGaaaagtaattgcggtctttggtaaaagtaattgcggtctttggtaaaagtaattgcggtctttggtaaaagtaattgcggtctttggtGGCATTCTAAGCATGTCTTCTGGATC
hsa-miR-548o-3p	gcaaaagtaactgcagttttgg	AGTAAATA	GATCCAGAAGACATGCTTAGTAAATAgcaaaagtaactgcagttttgggcaaaagtaactgcagttttgggcaaaagtaactgcagttttgggcaaaagtaactgcagttttggCAACATGTCTTCTGGATC	GATCCAGAAGACATGTTGccaaaactgcagttacttttgcccaaaactgcagttacttttgcccaaaactgcagttacttttgcccaaaactgcagttacttttgcTATTTACTAAGCATGTCTTCTGGATC
hsa-miR-548o-5p	ggcaaaaaccgcaattactttt	AGTTCCCG	GATCCAGAAGACATGCTTAGTTCCCGggcaaaaaccgcaattacttttggcaaaaaccgcaattacttttggcaaaaaccgcaattacttttggcaaaaaccgcaattacttttCAACATGTCTTCTGGATC	GATCCAGAAGACATGTTGaaaagtaattgcggtttttgccaaaagtaattgcggtttttgccaaaagtaattgcggtttttgccaaaagtaattgcggtttttgccCGGGAACTAAGCATGTCTTCTGGATC
hsa-miR-548v	tggtgcaaaagtaactgtagct	GGAATTGT	GATCCAGAAGACATGCTTGGAATTGTtggtgcaaaagtaactgtagcttggtgcaaaagtaactgtagcttggtgcaaaagtaactgtagcttggtgcaaaagtaactgtagctCAACATGTCTTCTGGATC	GATCCAGAAGACATGTTGagctacagttacttttgcaccaagctacagttacttttgcaccaagctacagttacttttgcaccaagctacagttacttttgcaccaACAATTCCAAGCATGTCTTCTGGATC
hsa-miR-551b-3p	ctgaaaccaagtatgggtcgc	CTCGCGTG	GATCCAGAAGACATGCTTCTCGCGTGctgaaaccaagtatgggtcgcctgaaaccaagtatgggtcgcctgaaaccaagtatgggtcgcctgaaaccaagtatgggtcgcCAACATGTCTTCTGGATC	GATCCAGAAGACATGTTGgcgacccatacttggtttcaggcgacccatacttggtttcaggcgacccatacttggtttcaggcgacccatacttggtttcagCACGCGAGAAGCATGTCTTCTGGATC
hsa-miR-551b-5p	cgtctcacccacgcttgatttc	CGACAGTT	GATCCAGAAGACATGCTTCGACAGTTcgtctcacccacgcttgatttccgtctcacccacgcttgatttccgtctcacccacgcttgatttccgtctcacccacgcttgatttcCAACATGTCTTCTGGATC	GATCCAGAAGACATGTTGgaaatcaagcgtgggtgagacggaaatcaagcgtgggtgagacggaaatcaagcgtgggtgagacggaaatcaagcgtgggtgagacgAACTGTCGAAGCATGTCTTCTGGATC
hsa-miR-552-3p	ttgtctaaccagtcacctgtt	GGTACTCC	GATCCAGAAGACATGCTTGGTACTCCttgtctaaccagtcacctgttttgtctaaccagtcacctgttttgtctaaccagtcacctgttttgtctaaccagtcacctgttCAACATGTCTTCTGGATC	GATCCAGAAGACATGTTGaacaggtgactggttagacaaaacaggtgactggttagacaaaacaggtgactggttagacaaaacaggtgactggttagacaaGGAGTACCAAGCATGTCTTCTGGATC
hsa-miR-556-3p	aaagatgagctaatggtaatat	CTTTCTGC	GATCCAGAAGACATGCTTCTTTCTGCaaagatgagctaatggtaatataaagatgagctaatggtaatataaagatgagctaatggtaatataaagatgagctaatggtaatatCAACATGTCTTCTGGATC	GATCCAGAAGACATGTTGatattaccattagctcatctttatattaccattagctcatctttatattaccattagctcatctttatattaccattagctcatctttGCAGAAAGAAGCATGTCTTCTGGATC
hsa-miR-556-5p	ctcatattacaatgagctcatc	TTGCCTTA	GATCCAGAAGACATGCTTTTGCCTTActcatattacaatgagctcatcctcatattacaatgagctcatcctcatattacaatgagctcatcctcatattacaatgagctcatcCAACATGTCTTCTGGATC	GATCCAGAAGACATGTTGgatgagctcattgtaatatgaggatgagctcattgtaatatgaggatgagctcattgtaatatgaggatgagctcattgtaatatgagTAAGGCAAAAGCATGTCTTCTGGATC
hsa-miR-561-3p	acttcaaggatcttaaactttg	CAGAAGTC	GATCCAGAAGACATGCTTCAGAAGTCacttcaaggatcttaaactttgacttcaaggatcttaaactttgacttcaaggatcttaaactttgacttcaaggatcttaaactttgCAACATGTCTTCTGGATC	GATCCAGAAGACATGTTGcaaagtttaagatccttgaagtcaaagtttaagatccttgaagtcaaagtttaagatccttgaagtcaaagtttaagatccttgaagtGACTTCTGAAGCATGTCTTCTGGATC
hsa-miR-561-5p	ggcaaagtttaagatccttgat	TGCCCCAG	GATCCAGAAGACATGCTTTGCCCCAGggcaaagtttaagatccttgatggcaaagtttaagatccttgatggcaaagtttaagatccttgatggcaaagtttaagatccttgatCAACATGTCTTCTGGATC	GATCCAGAAGACATGTTGatcaaggatcttaaactttgccatcaaggatcttaaactttgccatcaaggatcttaaactttgccatcaaggatcttaaactttgccCTGGGGCAAAGCATGTCTTCTGGATC
hsa-miR-562	gcaaatggtacagctacttt	GCACACGT	GATCCAGAAGACATGCTTGCACACGTgcaaatggtacagctactttgcaaatggtacagctactttgcaaatggtacagctactttgcaaatggtacagctactttCAACATGTCTTCTGGATC	GATCCAGAAGACATGTTGaaagtagctgtaccatttgcaaagtagctgtaccatttgcaaagtagctgtaccatttgcaaagtagctgtaccatttgcACGTGTGCAAGCATGTCTTCTGGATC
hsa-miR-567	gttctgtcctggaagaacatact	TTTAACCG	GATCCAGAAGACATGCTTTTTAACCGgttctgtcctggaagaacatactgttctgtcctggaagaacatactgttctgtcctggaagaacatactgttctgtcctggaagaacatactCAACATGTCTTCTGGATC	GATCCAGAAGACATGTTGagtatgttcttccaggacagaacagtatgttcttccaggacagaacagtatgttcttccaggacagaacagtatgttcttccaggacagaacCGGTTAAAAAGCATGTCTTCTGGATC
hsa-miR-569	actttccaggattcattaact	TCGACTGT	GATCCAGAAGACATGCTTTCGACTGTactttccaggattcattaactactttccaggattcattaactactttccaggattcattaactactttccaggattcattaactCAACATGTCTTCTGGATC	GATCCAGAAGACATGTTGagttaatgaatcctggaaagtagttaatgaatcctggaaagtagttaatgaatcctggaaagtagttaatgaatcctggaaagtACAGTCGAAAGCATGTCTTCTGGATC
hsa-miR-570-3p	gcaaaggtaattgctgttttcg	CACCAGCA	GATCCAGAAGACATGCTTCACCAGCAgcaaaggtaattgctgttttcggcaaaggtaattgctgttttcggcaaaggtaattgctgttttcggcaaaggtaattgctgttttcgCAACATGTCTTCTGGATC	GATCCAGAAGACATGTTGcgaaaacagcaattacctttgccgaaaacagcaattacctttgccgaaaacagcaattacctttgccgaaaacagcaattacctttgcTGCTGGTGAAGCATGTCTTCTGGATC
hsa-miR-570-5p	gggaaaaactgcaattaccttt	GAAGGCTT	GATCCAGAAGACATGCTTGAAGGCTTgggaaaaactgcaattacctttgggaaaaactgcaattacctttgggaaaaactgcaattacctttgggaaaaactgcaattacctttCAACATGTCTTCTGGATC	GATCCAGAAGACATGTTGaaaggtaattgcagtttttcccaaaggtaattgcagtttttcccaaaggtaattgcagtttttcccaaaggtaattgcagtttttcccAAGCCTTCAAGCATGTCTTCTGGATC
hsa-miR-571	ctcactcagatggccaactca	GGGAACGG	GATCCAGAAGACATGCTTGGGAACGGctcactcagatggccaactcactcactcagatggccaactcactcactcagatggccaactcactcactcagatggccaactcaCAACATGTCTTCTGGATC	GATCCAGAAGACATGTTGtgagttggccatctgagtgagtgagttggccatctgagtgagtgagttggccatctgagtgagtgagttggccatctgagtgagCCGTTCCCAAGCATGTCTTCTGGATC
hsa-miR-574-3p	tgtgggtgtgtgcatgagcgtg	CAACGGCC	GATCCAGAAGACATGCTTCAACGGCCtgtgggtgtgtgcatgagcgtgtgtgggtgtgtgcatgagcgtgtgtgggtgtgtgcatgagcgtgtgtgggtgtgtgcatgagcgtgCAACATGTCTTCTGGATC	GATCCAGAAGACATGTTGcacgctcatgcacacacccacacacgctcatgcacacacccacacacgctcatgcacacacccacacacgctcatgcacacacccacaGGCCGTTGAAGCATGTCTTCTGGATC
hsa-miR-574-5p	acacactcacacacacacactca	CTGCTGCT	GATCCAGAAGACATGCTTCTGCTGCTacacactcacacacacacactcaacacactcacacacacacactcaacacactcacacacacacactcaacacactcacacacacacactcaCAACATGTCTTCTGGATC	GATCCAGAAGACATGTTGtgagtgtgtgtgtgtgagtgtgttgagtgtgtgtgtgtgagtgtgttgagtgtgtgtgtgtgagtgtgttgagtgtgtgtgtgtgagtgtgtAGCAGCAGAAGCATGTCTTCTGGATC
hsa-miR-576-3p	gattccaatttttccacatctt	GCGCCGAT	GATCCAGAAGACATGCTTGCGCCGATgattccaatttttccacatcttgattccaatttttccacatcttgattccaatttttccacatcttgattccaatttttccacatcttCAACATGTCTTCTGGATC	GATCCAGAAGACATGTTGaagatgtggaaaaattggaatcaagatgtggaaaaattggaatcaagatgtggaaaaattggaatcaagatgtggaaaaattggaatcATCGGCGCAAGCATGTCTTCTGGATC
hsa-miR-576-5p	aaagacgtggagaaattagaat	TGAAGGCG	GATCCAGAAGACATGCTTTGAAGGCGaaagacgtggagaaattagaataaagacgtggagaaattagaataaagacgtggagaaattagaataaagacgtggagaaattagaatCAACATGTCTTCTGGATC	GATCCAGAAGACATGTTGattctaatttctccacgtctttattctaatttctccacgtctttattctaatttctccacgtctttattctaatttctccacgtctttCGCCTTCAAAGCATGTCTTCTGGATC
hsa-miR-577	caggtaccaatattttatcta	ATACAGAG	GATCCAGAAGACATGCTTATACAGAGcaggtaccaatattttatctacaggtaccaatattttatctacaggtaccaatattttatctacaggtaccaatattttatctaCAACATGTCTTCTGGATC	GATCCAGAAGACATGTTGtagataaaatattggtacctgtagataaaatattggtacctgtagataaaatattggtacctgtagataaaatattggtacctgCTCTGTATAAGCATGTCTTCTGGATC
hsa-miR-579-3p	aatcgcggtttataccaaatgaa	ACTCGCGC	GATCCAGAAGACATGCTTACTCGCGCaatcgcggtttataccaaatgaaaatcgcggtttataccaaatgaaaatcgcggtttataccaaatgaaaatcgcggtttataccaaatgaaCAACATGTCTTCTGGATC	GATCCAGAAGACATGTTGttcatttggtataaaccgcgattttcatttggtataaaccgcgattttcatttggtataaaccgcgattttcatttggtataaaccgcgattGCGCGAGTAAGCATGTCTTCTGGATC
hsa-miR-579-5p	cgtcatctggcacaaaccgcga	CTGGCTTA	GATCCAGAAGACATGCTTCTGGCTTAcgtcatctggcacaaaccgcgacgtcatctggcacaaaccgcgacgtcatctggcacaaaccgcgacgtcatctggcacaaaccgcgaCAACATGTCTTCTGGATC	GATCCAGAAGACATGTTGtcgcggtttgtgccagatgacgtcgcggtttgtgccagatgacgtcgcggtttgtgccagatgacgtcgcggtttgtgccagatgacgTAAGCCAGAAGCATGTCTTCTGGATC
hsa-miR-582-3p	ggttcagttgttcaaccagtta	GAAACGCG	GATCCAGAAGACATGCTTGAAACGCGggttcagttgttcaaccagttaggttcagttgttcaaccagttaggttcagttgttcaaccagttaggttcagttgttcaaccagttaCAACATGTCTTCTGGATC	GATCCAGAAGACATGTTGtaactggttgaacaactgaacctaactggttgaacaactgaacctaactggttgaacaactgaacctaactggttgaacaactgaaccCGCGTTTCAAGCATGTCTTCTGGATC
hsa-miR-582-5p	agtaactggttgaacaactgtaa	ACCTATCC	GATCCAGAAGACATGCTTACCTATCCagtaactggttgaacaactgtaaagtaactggttgaacaactgtaaagtaactggttgaacaactgtaaagtaactggttgaacaactgtaaCAACATGTCTTCTGGATC	GATCCAGAAGACATGTTGttacagttgttcaaccagttactttacagttgttcaaccagttactttacagttgttcaaccagttactttacagttgttcaaccagttactGGATAGGTAAGCATGTCTTCTGGATC
hsa-miR-584-3p	agcctggttggcctggaactga	ATCTCTTC	GATCCAGAAGACATGCTTATCTCTTCagcctggttggcctggaactgaagcctggttggcctggaactgaagcctggttggcctggaactgaagcctggttggcctggaactgaCAACATGTCTTCTGGATC	GATCCAGAAGACATGTTGtcagttccaggccaaccaggcttcagttccaggccaaccaggcttcagttccaggccaaccaggcttcagttccaggccaaccaggctGAAGAGATAAGCATGTCTTCTGGATC
hsa-miR-584-5p	ctcagtcccaggcaaaccataa	AGCGGGCC	GATCCAGAAGACATGCTTAGCGGGCCctcagtcccaggcaaaccataactcagtcccaggcaaaccataactcagtcccaggcaaaccataactcagtcccaggcaaaccataaCAACATGTCTTCTGGATC	GATCCAGAAGACATGTTGttatggtttgcctgggactgagttatggtttgcctgggactgagttatggtttgcctgggactgagttatggtttgcctgggactgagGGCCCGCTAAGCATGTCTTCTGGATC
hsa-miR-589-3p	tctgggaaccggcatttgttctga	CCGAGTTC	GATCCAGAAGACATGCTTCCGAGTTCtctgggaaccggcatttgttctgatctgggaaccggcatttgttctgatctgggaaccggcatttgttctgatctgggaaccggcatttgttctgaCAACATGTCTTCTGGATC	GATCCAGAAGACATGTTGtcagaacaaatgccggttcccagatcagaacaaatgccggttcccagatcagaacaaatgccggttcccagatcagaacaaatgccggttcccagaGAACTCGGAAGCATGTCTTCTGGATC
hsa-miR-589-5p	ctcagagcagacgtggttctca	AAGAAATG	GATCCAGAAGACATGCTTAAGAAATGctcagagcagacgtggttctcactcagagcagacgtggttctcactcagagcagacgtggttctcactcagagcagacgtggttctcaCAACATGTCTTCTGGATC	GATCCAGAAGACATGTTGtgagaaccacgtctgctctgagtgagaaccacgtctgctctgagtgagaaccacgtctgctctgagtgagaaccacgtctgctctgagCATTTCTTAAGCATGTCTTCTGGATC
hsa-miR-590-3p	actagcttatacataaaatta	ATAAGATT	GATCCAGAAGACATGCTTATAAGATTactagcttatacataaaattaactagcttatacataaaattaactagcttatacataaaattaactagcttatacataaaattaCAACATGTCTTCTGGATC	GATCCAGAAGACATGTTGtaattttatgtataagctagttaattttatgtataagctagttaattttatgtataagctagttaattttatgtataagctagtAATCTTATAAGCATGTCTTCTGGATC
hsa-miR-590-5p	ctgcacttttatgaataagctc	TATTTTAG	GATCCAGAAGACATGCTTTATTTTAGctgcacttttatgaataagctcctgcacttttatgaataagctcctgcacttttatgaataagctcctgcacttttatgaataagctcCAACATGTCTTCTGGATC	GATCCAGAAGACATGTTGgagcttattcataaaagtgcaggagcttattcataaaagtgcaggagcttattcataaaagtgcaggagcttattcataaaagtgcagCTAAAATAAAGCATGTCTTCTGGATC
hsa-miR-595	agacacaccacggcacacttc	CACACGCC	GATCCAGAAGACATGCTTCACACGCCagacacaccacggcacacttcagacacaccacggcacacttcagacacaccacggcacacttcagacacaccacggcacacttcCAACATGTCTTCTGGATC	GATCCAGAAGACATGTTGgaagtgtgccgtggtgtgtctgaagtgtgccgtggtgtgtctgaagtgtgccgtggtgtgtctgaagtgtgccgtggtgtgtctGGCGTGTGAAGCATGTCTTCTGGATC
hsa-miR-606	atctttgattttcagtagttt	GTAAACGG	GATCCAGAAGACATGCTTGTAAACGGatctttgattttcagtagtttatctttgattttcagtagtttatctttgattttcagtagtttatctttgattttcagtagtttCAACATGTCTTCTGGATC	GATCCAGAAGACATGTTGaaactactgaaaatcaaagataaactactgaaaatcaaagataaactactgaaaatcaaagataaactactgaaaatcaaagatCCGTTTACAAGCATGTCTTCTGGATC
hsa-miR-607	gttatagatctggatttgaac	GTATAGAG	GATCCAGAAGACATGCTTGTATAGAGgttatagatctggatttgaacgttatagatctggatttgaacgttatagatctggatttgaacgttatagatctggatttgaacCAACATGTCTTCTGGATC	GATCCAGAAGACATGTTGgttcaaatccagatctataacgttcaaatccagatctataacgttcaaatccagatctataacgttcaaatccagatctataacCTCTATACAAGCATGTCTTCTGGATC
hsa-miR-610	tcccagcacacatttagctca	GCGTGATG	GATCCAGAAGACATGCTTGCGTGATGtcccagcacacatttagctcatcccagcacacatttagctcatcccagcacacatttagctcatcccagcacacatttagctcaCAACATGTCTTCTGGATC	GATCCAGAAGACATGTTGtgagctaaatgtgtgctgggatgagctaaatgtgtgctgggatgagctaaatgtgtgctgggatgagctaaatgtgtgctgggaCATCACGCAAGCATGTCTTCTGGATC
hsa-miR-615-3p	aagagggagacgcaggctcgga	CGGTACCG	GATCCAGAAGACATGCTTCGGTACCGaagagggagacgcaggctcggaaagagggagacgcaggctcggaaagagggagacgcaggctcggaaagagggagacgcaggctcggaCAACATGTCTTCTGGATC	GATCCAGAAGACATGTTGtccgagcctgcgtctccctctttccgagcctgcgtctccctctttccgagcctgcgtctccctctttccgagcctgcgtctccctcttCGGTACCGAAGCATGTCTTCTGGATC
hsa-miR-615-5p	gatccgagcaccggggaccccc	GTGTTGTG	GATCCAGAAGACATGCTTGTGTTGTGgatccgagcaccggggacccccgatccgagcaccggggacccccgatccgagcaccggggacccccgatccgagcaccggggacccccCAACATGTCTTCTGGATC	GATCCAGAAGACATGTTGgggggtccccggtgctcggatcgggggtccccggtgctcggatcgggggtccccggtgctcggatcgggggtccccggtgctcggatcCACAACACAAGCATGTCTTCTGGATC
hsa-miR-616-3p	ctgctcaaaccctccaatgact	TACAGGCT	GATCCAGAAGACATGCTTTACAGGCTctgctcaaaccctccaatgactctgctcaaaccctccaatgactctgctcaaaccctccaatgactctgctcaaaccctccaatgactCAACATGTCTTCTGGATC	GATCCAGAAGACATGTTGagtcattggagggtttgagcagagtcattggagggtttgagcagagtcattggagggtttgagcagagtcattggagggtttgagcagAGCCTGTAAAGCATGTCTTCTGGATC
hsa-miR-616-5p	aagtcactgaagggttttgagt	ATTTAATA	GATCCAGAAGACATGCTTATTTAATAaagtcactgaagggttttgagtaagtcactgaagggttttgagtaagtcactgaagggttttgagtaagtcactgaagggttttgagtCAACATGTCTTCTGGATC	GATCCAGAAGACATGTTGactcaaaacccttcagtgacttactcaaaacccttcagtgacttactcaaaacccttcagtgacttactcaaaacccttcagtgacttTATTAAATAAGCATGTCTTCTGGATC
hsa-miR-617	gccaccttcaaatgggaagtct	TCCAAGCC	GATCCAGAAGACATGCTTTCCAAGCCgccaccttcaaatgggaagtctgccaccttcaaatgggaagtctgccaccttcaaatgggaagtctgccaccttcaaatgggaagtctCAACATGTCTTCTGGATC	GATCCAGAAGACATGTTGagacttcccatttgaaggtggcagacttcccatttgaaggtggcagacttcccatttgaaggtggcagacttcccatttgaaggtggcGGCTTGGAAAGCATGTCTTCTGGATC
hsa-miR-619-5p	ggctcatgcctgtaatcccagc	ATGATGTT	GATCCAGAAGACATGCTTATGATGTTggctcatgcctgtaatcccagcggctcatgcctgtaatcccagcggctcatgcctgtaatcccagcggctcatgcctgtaatcccagcCAACATGTCTTCTGGATC	GATCCAGAAGACATGTTGgctgggattacaggcatgagccgctgggattacaggcatgagccgctgggattacaggcatgagccgctgggattacaggcatgagccAACATCATAAGCATGTCTTCTGGATC
hsa-miR-624-3p	aggtaataccaataccttgtg	ACACATCT	GATCCAGAAGACATGCTTACACATCTaggtaataccaataccttgtgaggtaataccaataccttgtgaggtaataccaataccttgtgaggtaataccaataccttgtgCAACATGTCTTCTGGATC	GATCCAGAAGACATGTTGcacaaggtattggtattacctcacaaggtattggtattacctcacaaggtattggtattacctcacaaggtattggtattacctAGATGTGTAAGCATGTCTTCTGGATC
hsa-miR-624-5p	tgaacacaaggtactggtacta	TGTTGGTC	GATCCAGAAGACATGCTTTGTTGGTCtgaacacaaggtactggtactatgaacacaaggtactggtactatgaacacaaggtactggtactatgaacacaaggtactggtactaCAACATGTCTTCTGGATC	GATCCAGAAGACATGTTGtagtaccagtaccttgtgttcatagtaccagtaccttgtgttcatagtaccagtaccttgtgttcatagtaccagtaccttgtgttcaGACCAACAAAGCATGTCTTCTGGATC
hsa-miR-625-3p	tgagggggaaagttctatagtc	GAGAGCGC	GATCCAGAAGACATGCTTGAGAGCGCtgagggggaaagttctatagtctgagggggaaagttctatagtctgagggggaaagttctatagtctgagggggaaagttctatagtcCAACATGTCTTCTGGATC	GATCCAGAAGACATGTTGgactatagaactttccccctcagactatagaactttccccctcagactatagaactttccccctcagactatagaactttccccctcaGCGCTCTCAAGCATGTCTTCTGGATC
hsa-miR-625-5p	ggactatagaactttccccct	GTAGATTT	GATCCAGAAGACATGCTTGTAGATTTggactatagaactttccccctggactatagaactttccccctggactatagaactttccccctggactatagaactttccccctCAACATGTCTTCTGGATC	GATCCAGAAGACATGTTGagggggaaagttctatagtccagggggaaagttctatagtccagggggaaagttctatagtccagggggaaagttctatagtccAAATCTACAAGCATGTCTTCTGGATC
hsa-miR-627-3p	agtgagtctcaaagaaaaga	TCAACTGG	GATCCAGAAGACATGCTTTCAACTGGagtgagtctcaaagaaaagaagtgagtctcaaagaaaagaagtgagtctcaaagaaaagaagtgagtctcaaagaaaagaCAACATGTCTTCTGGATC	GATCCAGAAGACATGTTGtcttttctttgagactcacttcttttctttgagactcacttcttttctttgagactcacttcttttctttgagactcactCCAGTTGAAAGCATGTCTTCTGGATC
hsa-miR-627-5p	tcctcttttcttagagactcac	CGTGCAGC	GATCCAGAAGACATGCTTCGTGCAGCtcctcttttcttagagactcactcctcttttcttagagactcactcctcttttcttagagactcactcctcttttcttagagactcacCAACATGTCTTCTGGATC	GATCCAGAAGACATGTTGgtgagtctctaagaaaagaggagtgagtctctaagaaaagaggagtgagtctctaagaaaagaggagtgagtctctaagaaaagaggaGCTGCACGAAGCATGTCTTCTGGATC
hsa-miR-628-3p	tcgactgccactcttactaga	GTCAATTG	GATCCAGAAGACATGCTTGTCAATTGtcgactgccactcttactagatcgactgccactcttactagatcgactgccactcttactagatcgactgccactcttactagaCAACATGTCTTCTGGATC	GATCCAGAAGACATGTTGtctagtaagagtggcagtcgatctagtaagagtggcagtcgatctagtaagagtggcagtcgatctagtaagagtggcagtcgaCAATTGACAAGCATGTCTTCTGGATC
hsa-miR-628-5p	cctctagtaaatatgtcagcat	TGGTCACC	GATCCAGAAGACATGCTTTGGTCACCcctctagtaaatatgtcagcatcctctagtaaatatgtcagcatcctctagtaaatatgtcagcatcctctagtaaatatgtcagcatCAACATGTCTTCTGGATC	GATCCAGAAGACATGTTGatgctgacatatttactagaggatgctgacatatttactagaggatgctgacatatttactagaggatgctgacatatttactagaggGGTGACCAAAGCATGTCTTCTGGATC
hsa-miR-629-3p	agttctcccaacgtaaaccca	TCGCTTTG	GATCCAGAAGACATGCTTTCGCTTTGagttctcccaacgtaaacccaagttctcccaacgtaaacccaagttctcccaacgtaaacccaagttctcccaacgtaaacccaCAACATGTCTTCTGGATC	GATCCAGAAGACATGTTGtgggtttacgttgggagaacttgggtttacgttgggagaacttgggtttacgttgggagaacttgggtttacgttgggagaactCAAAGCGAAAGCATGTCTTCTGGATC
hsa-miR-629-5p	agttctcccaacgtaaaccca	TAGACTCA	GATCCAGAAGACATGCTTTAGACTCAagttctcccaacgtaaacccaagttctcccaacgtaaacccaagttctcccaacgtaaacccaagttctcccaacgtaaacccaCAACATGTCTTCTGGATC	GATCCAGAAGACATGTTGtgggtttacgttgggagaacttgggtttacgttgggagaacttgggtttacgttgggagaacttgggtttacgttgggagaactTGAGTCTAAAGCATGTCTTCTGGATC
hsa-miR-630	accttccctggtacagaatact	GAGTTCAG	GATCCAGAAGACATGCTTGAGTTCAGaccttccctggtacagaatactaccttccctggtacagaatactaccttccctggtacagaatactaccttccctggtacagaatactCAACATGTCTTCTGGATC	GATCCAGAAGACATGTTGagtattctgtaccagggaaggtagtattctgtaccagggaaggtagtattctgtaccagggaaggtagtattctgtaccagggaaggtCTGAACTCAAGCATGTCTTCTGGATC
hsa-miR-633	tttattgtggtagatactattag	GTGCCGCT	GATCCAGAAGACATGCTTGTGCCGCTtttattgtggtagatactattagtttattgtggtagatactattagtttattgtggtagatactattagtttattgtggtagatactattagCAACATGTCTTCTGGATC	GATCCAGAAGACATGTTGctaatagtatctaccacaataaactaatagtatctaccacaataaactaatagtatctaccacaataaactaatagtatctaccacaataaaAGCGGCACAAGCATGTCTTCTGGATC
hsa-miR-634	gtccaaagttggggtgctggtt	AATGCGGA	GATCCAGAAGACATGCTTAATGCGGAgtccaaagttggggtgctggttgtccaaagttggggtgctggttgtccaaagttggggtgctggttgtccaaagttggggtgctggttCAACATGTCTTCTGGATC	GATCCAGAAGACATGTTGaaccagcaccccaactttggacaaccagcaccccaactttggacaaccagcaccccaactttggacaaccagcaccccaactttggacTCCGCATTAAGCATGTCTTCTGGATC
hsa-miR-635	ggacattgtttcagtgcccaagt	ACCATCAT	GATCCAGAAGACATGCTTACCATCATggacattgtttcagtgcccaagtggacattgtttcagtgcccaagtggacattgtttcagtgcccaagtggacattgtttcagtgcccaagtCAACATGTCTTCTGGATC	GATCCAGAAGACATGTTGacttgggcactgaaacaatgtccacttgggcactgaaacaatgtccacttgggcactgaaacaatgtccacttgggcactgaaacaatgtccATGATGGTAAGCATGTCTTCTGGATC
hsa-miR-636	tgcgggcgggacgagcaagcaca	TTAACGAC	GATCCAGAAGACATGCTTTTAACGACtgcgggcgggacgagcaagcacatgcgggcgggacgagcaagcacatgcgggcgggacgagcaagcacatgcgggcgggacgagcaagcacaCAACATGTCTTCTGGATC	GATCCAGAAGACATGTTGtgtgcttgctcgtcccgcccgcatgtgcttgctcgtcccgcccgcatgtgcttgctcgtcccgcccgcatgtgcttgctcgtcccgcccgcaGTCGTTAAAAGCATGTCTTCTGGATC
hsa-miR-640	agaggcaggttcctggatcat	ACTTTAAA	GATCCAGAAGACATGCTTACTTTAAAagaggcaggttcctggatcatagaggcaggttcctggatcatagaggcaggttcctggatcatagaggcaggttcctggatcatCAACATGTCTTCTGGATC	GATCCAGAAGACATGTTGatgatccaggaacctgcctctatgatccaggaacctgcctctatgatccaggaacctgcctctatgatccaggaacctgcctctTTTAAAGTAAGCATGTCTTCTGGATC
hsa-miR-642a-3p	ggttccctctccaaatgtgtct	CCACGACG	GATCCAGAAGACATGCTTCCACGACGggttccctctccaaatgtgtctggttccctctccaaatgtgtctggttccctctccaaatgtgtctggttccctctccaaatgtgtctCAACATGTCTTCTGGATC	GATCCAGAAGACATGTTGagacacatttggagagggaaccagacacatttggagagggaaccagacacatttggagagggaaccagacacatttggagagggaaccCGTCGTGGAAGCATGTCTTCTGGATC
hsa-miR-642a-5p	caagacacatttggagagggac	CAAACATT	GATCCAGAAGACATGCTTCAAACATTcaagacacatttggagagggaccaagacacatttggagagggaccaagacacatttggagagggaccaagacacatttggagagggacCAACATGTCTTCTGGATC	GATCCAGAAGACATGTTGgtccctctccaaatgtgtcttggtccctctccaaatgtgtcttggtccctctccaaatgtgtcttggtccctctccaaatgtgtcttgAATGTTTGAAGCATGTCTTCTGGATC
hsa-miR-643	ctacctgagctagcatacaagt	CAGCCTAG	GATCCAGAAGACATGCTTCAGCCTAGctacctgagctagcatacaagtctacctgagctagcatacaagtctacctgagctagcatacaagtctacctgagctagcatacaagtCAACATGTCTTCTGGATC	GATCCAGAAGACATGTTGacttgtatgctagctcaggtagacttgtatgctagctcaggtagacttgtatgctagctcaggtagacttgtatgctagctcaggtagCTAGGCTGAAGCATGTCTTCTGGATC
hsa-miR-645	tcagcagtaccagcctaga	CAGTGCAT	GATCCAGAAGACATGCTTCAGTGCATtcagcagtaccagcctagatcagcagtaccagcctagatcagcagtaccagcctagatcagcagtaccagcctagaCAACATGTCTTCTGGATC	GATCCAGAAGACATGTTGtctaggctggtactgctgatctaggctggtactgctgatctaggctggtactgctgatctaggctggtactgctgaATGCACTGAAGCATGTCTTCTGGATC
hsa-miR-648	accagtgccctgcacactt	AGGCTGCT	GATCCAGAAGACATGCTTAGGCTGCTaccagtgccctgcacacttaccagtgccctgcacacttaccagtgccctgcacacttaccagtgccctgcacacttCAACATGTCTTCTGGATC	GATCCAGAAGACATGTTGaagtgtgcagggcactggtaagtgtgcagggcactggtaagtgtgcagggcactggtaagtgtgcagggcactggtAGCAGCCTAAGCATGTCTTCTGGATC
hsa-miR-6503-3p	ggaggtctgcatcctagtccc	AGGATTAA	GATCCAGAAGACATGCTTAGGATTAAggaggtctgcatcctagtcccggaggtctgcatcctagtcccggaggtctgcatcctagtcccggaggtctgcatcctagtcccCAACATGTCTTCTGGATC	GATCCAGAAGACATGTTGgggactaggatgcagacctccgggactaggatgcagacctccgggactaggatgcagacctccgggactaggatgcagacctccTTAATCCTAAGCATGTCTTCTGGATC
hsa-miR-6503-5p	tctggggatttgaatgcagacct	GCGGTGAG	GATCCAGAAGACATGCTTGCGGTGAGtctggggatttgaatgcagaccttctggggatttgaatgcagaccttctggggatttgaatgcagaccttctggggatttgaatgcagacctCAACATGTCTTCTGGATC	GATCCAGAAGACATGTTGaggtctgcattcaaatccccagaaggtctgcattcaaatccccagaaggtctgcattcaaatccccagaaggtctgcattcaaatccccagaCTCACCGCAAGCATGTCTTCTGGATC
hsa-miR-651-3p	cttttaggatacactttccttt	TCGGATGT	GATCCAGAAGACATGCTTTCGGATGTcttttaggatacactttcctttcttttaggatacactttcctttcttttaggatacactttcctttcttttaggatacactttcctttCAACATGTCTTCTGGATC	GATCCAGAAGACATGTTGaaaggaaagtgtatcctaaaagaaaggaaagtgtatcctaaaagaaaggaaagtgtatcctaaaagaaaggaaagtgtatcctaaaagACATCCGAAAGCATGTCTTCTGGATC
hsa-miR-651-5p	caaaagtcaagcttatcctaaa	CACTTAGA	GATCCAGAAGACATGCTTCACTTAGAcaaaagtcaagcttatcctaaacaaaagtcaagcttatcctaaacaaaagtcaagcttatcctaaacaaaagtcaagcttatcctaaaCAACATGTCTTCTGGATC	GATCCAGAAGACATGTTGtttaggataagcttgacttttgtttaggataagcttgacttttgtttaggataagcttgacttttgtttaggataagcttgacttttgTCTAAGTGAAGCATGTCTTCTGGATC
hsa-miR-6511a-3p	gcaggcagaagggatggtgagg	TGGGGGGT	GATCCAGAAGACATGCTTTGGGGGGTgcaggcagaagggatggtgagggcaggcagaagggatggtgagggcaggcagaagggatggtgagggcaggcagaagggatggtgaggCAACATGTCTTCTGGATC	GATCCAGAAGACATGTTGcctcaccatcccttctgcctgccctcaccatcccttctgcctgccctcaccatcccttctgcctgccctcaccatcccttctgcctgcACCCCCCAAAGCATGTCTTCTGGATC
hsa-miR-6511a-5p	cctgtcagccccacttctgcctg	CCAGTCTA	GATCCAGAAGACATGCTTCCAGTCTAcctgtcagccccacttctgcctgcctgtcagccccacttctgcctgcctgtcagccccacttctgcctgcctgtcagccccacttctgcctgCAACATGTCTTCTGGATC	GATCCAGAAGACATGTTGcaggcagaagtggggctgacaggcaggcagaagtggggctgacaggcaggcagaagtggggctgacaggcaggcagaagtggggctgacaggTAGACTGGAAGCATGTCTTCTGGATC
hsa-miR-652-3p	cacaaccctagtggcgccatt	GCTTTAAG	GATCCAGAAGACATGCTTGCTTTAAGcacaaccctagtggcgccattcacaaccctagtggcgccattcacaaccctagtggcgccattcacaaccctagtggcgccattCAACATGTCTTCTGGATC	GATCCAGAAGACATGTTGaatggcgccactagggttgtgaatggcgccactagggttgtgaatggcgccactagggttgtgaatggcgccactagggttgtgCTTAAAGCAAGCATGTCTTCTGGATC
hsa-miR-652-5p	tgaatggcaccctctcctagggttg	GCATCGAC	GATCCAGAAGACATGCTTGCATCGACtgaatggcaccctctcctagggttgtgaatggcaccctctcctagggttgtgaatggcaccctctcctagggttgtgaatggcaccctctcctagggttgCAACATGTCTTCTGGATC	GATCCAGAAGACATGTTGcaaccctaggagagggtgccattcacaaccctaggagagggtgccattcacaaccctaggagagggtgccattcacaaccctaggagagggtgccattcaGTCGATGCAAGCATGTCTTCTGGATC
hsa-miR-653-5p	cagtagagattgtttcaacac	CCGGGATC	GATCCAGAAGACATGCTTCCGGGATCcagtagagattgtttcaacaccagtagagattgtttcaacaccagtagagattgtttcaacaccagtagagattgtttcaacacCAACATGTCTTCTGGATC	GATCCAGAAGACATGTTGgtgttgaaacaatctctactggtgttgaaacaatctctactggtgttgaaacaatctctactggtgttgaaacaatctctactgGATCCCGGAAGCATGTCTTCTGGATC
hsa-miR-654-3p	aaggtgatggtcagcagacata	GCAACGCC	GATCCAGAAGACATGCTTGCAACGCCaaggtgatggtcagcagacataaaggtgatggtcagcagacataaaggtgatggtcagcagacataaaggtgatggtcagcagacataCAACATGTCTTCTGGATC	GATCCAGAAGACATGTTGtatgtctgctgaccatcacctttatgtctgctgaccatcacctttatgtctgctgaccatcacctttatgtctgctgaccatcaccttGGCGTTGCAAGCATGTCTTCTGGATC
hsa-miR-654-5p	gcacatgttctgcggcccacca	GTTCCATC	GATCCAGAAGACATGCTTGTTCCATCgcacatgttctgcggcccaccagcacatgttctgcggcccaccagcacatgttctgcggcccaccagcacatgttctgcggcccaccaCAACATGTCTTCTGGATC	GATCCAGAAGACATGTTGtggtgggccgcagaacatgtgctggtgggccgcagaacatgtgctggtgggccgcagaacatgtgctggtgggccgcagaacatgtgcGATGGAACAAGCATGTCTTCTGGATC
hsa-miR-657	cctagagagggtgagaacctgcc	GCTGAAGG	GATCCAGAAGACATGCTTGCTGAAGGcctagagagggtgagaacctgcccctagagagggtgagaacctgcccctagagagggtgagaacctgcccctagagagggtgagaacctgccCAACATGTCTTCTGGATC	GATCCAGAAGACATGTTGggcaggttctcaccctctctaggggcaggttctcaccctctctaggggcaggttctcaccctctctaggggcaggttctcaccctctctaggCCTTCAGCAAGCATGTCTTCTGGATC
hsa-miR-659-3p	tggggaccctccctgaaccaag	TTTCAGCG	GATCCAGAAGACATGCTTTTTCAGCGtggggaccctccctgaaccaagtggggaccctccctgaaccaagtggggaccctccctgaaccaagtggggaccctccctgaaccaagCAACATGTCTTCTGGATC	GATCCAGAAGACATGTTGcttggttcagggagggtccccacttggttcagggagggtccccacttggttcagggagggtccccacttggttcagggagggtccccaCGCTGAAAAAGCATGTCTTCTGGATC
hsa-miR-660-3p	taatccatgcacacaggaggt	TAATCAAA	GATCCAGAAGACATGCTTTAATCAAAtaatccatgcacacaggaggttaatccatgcacacaggaggttaatccatgcacacaggaggttaatccatgcacacaggaggtCAACATGTCTTCTGGATC	GATCCAGAAGACATGTTGacctcctgtgtgcatggattaacctcctgtgtgcatggattaacctcctgtgtgcatggattaacctcctgtgtgcatggattaTTTGATTAAAGCATGTCTTCTGGATC
hsa-miR-660-5p	caactccgatatgcaatgggta	CTAGCGTA	GATCCAGAAGACATGCTTCTAGCGTAcaactccgatatgcaatgggtacaactccgatatgcaatgggtacaactccgatatgcaatgggtacaactccgatatgcaatgggtaCAACATGTCTTCTGGATC	GATCCAGAAGACATGTTGtacccattgcatatcggagttgtacccattgcatatcggagttgtacccattgcatatcggagttgtacccattgcatatcggagttgTACGCTAGAAGCATGTCTTCTGGATC
hsa-miR-664b-3p	tgtaggctgggaggcaaatgaa	ATTCGTGC	GATCCAGAAGACATGCTTATTCGTGCtgtaggctgggaggcaaatgaatgtaggctgggaggcaaatgaatgtaggctgggaggcaaatgaatgtaggctgggaggcaaatgaaCAACATGTCTTCTGGATC	GATCCAGAAGACATGTTGttcatttgcctcccagcctacattcatttgcctcccagcctacattcatttgcctcccagcctacattcatttgcctcccagcctacaGCACGAATAAGCATGTCTTCTGGATC
hsa-miR-664b-5p	tacccaatcatctcccttagccca	AAGGCAAA	GATCCAGAAGACATGCTTAAGGCAAAtacccaatcatctcccttagcccatacccaatcatctcccttagcccatacccaatcatctcccttagcccatacccaatcatctcccttagcccaCAACATGTCTTCTGGATC	GATCCAGAAGACATGTTGtgggctaagggagatgattgggtatgggctaagggagatgattgggtatgggctaagggagatgattgggtatgggctaagggagatgattgggtaTTTGCCTTAAGCATGTCTTCTGGATC
hsa-miR-671-3p	ggtggagccctgagaaccgga	ATTAATGC	GATCCAGAAGACATGCTTATTAATGCggtggagccctgagaaccggaggtggagccctgagaaccggaggtggagccctgagaaccggaggtggagccctgagaaccggaCAACATGTCTTCTGGATC	GATCCAGAAGACATGTTGtccggttctcagggctccacctccggttctcagggctccacctccggttctcagggctccacctccggttctcagggctccaccGCATTAATAAGCATGTCTTCTGGATC
hsa-miR-671-5p	ctccagcccctccagggcttcct	TCGTCCGT	GATCCAGAAGACATGCTTTCGTCCGTctccagcccctccagggcttcctctccagcccctccagggcttcctctccagcccctccagggcttcctctccagcccctccagggcttcctCAACATGTCTTCTGGATC	GATCCAGAAGACATGTTGaggaagccctggaggggctggagaggaagccctggaggggctggagaggaagccctggaggggctggagaggaagccctggaggggctggagACGGACGAAAGCATGTCTTCTGGATC
hsa-miR-675-3p	tgagcggtgagggcatacag	GCTATACA	GATCCAGAAGACATGCTTGCTATACAtgagcggtgagggcatacagtgagcggtgagggcatacagtgagcggtgagggcatacagtgagcggtgagggcatacagCAACATGTCTTCTGGATC	GATCCAGAAGACATGTTGctgtatgccctcaccgctcactgtatgccctcaccgctcactgtatgccctcaccgctcactgtatgccctcaccgctcaTGTATAGCAAGCATGTCTTCTGGATC
hsa-miR-675-5p	cactgtgggccctctccgcacca	ATAGCAAC	GATCCAGAAGACATGCTTATAGCAACcactgtgggccctctccgcaccacactgtgggccctctccgcaccacactgtgggccctctccgcaccacactgtgggccctctccgcaccaCAACATGTCTTCTGGATC	GATCCAGAAGACATGTTGtggtgcggagagggcccacagtgtggtgcggagagggcccacagtgtggtgcggagagggcccacagtgtggtgcggagagggcccacagtgGTTGCTATAAGCATGTCTTCTGGATC
hsa-miR-7-1-3p	tatggcagactgtgatttgttg	TGTAACAC	GATCCAGAAGACATGCTTTGTAACACtatggcagactgtgatttgttgtatggcagactgtgatttgttgtatggcagactgtgatttgttgtatggcagactgtgatttgttgCAACATGTCTTCTGGATC	GATCCAGAAGACATGTTGcaacaaatcacagtctgccatacaacaaatcacagtctgccatacaacaaatcacagtctgccatacaacaaatcacagtctgccataGTGTTACAAAGCATGTCTTCTGGATC
hsa-miR-7-5p	acaacaaaatcactactcttcca	CTTCAACT	GATCCAGAAGACATGCTTCTTCAACTacaacaaaatcactactcttccaacaacaaaatcactactcttccaacaacaaaatcactactcttccaacaacaaaatcactactcttccaCAACATGTCTTCTGGATC	GATCCAGAAGACATGTTGtggaagagtagtgattttgttgttggaagagtagtgattttgttgttggaagagtagtgattttgttgttggaagagtagtgattttgttgtAGTTGAAGAAGCATGTCTTCTGGATC
hsa-miR-708-3p	ctagaagctcacagtctagttg	CGTTCCGA	GATCCAGAAGACATGCTTCGTTCCGActagaagctcacagtctagttgctagaagctcacagtctagttgctagaagctcacagtctagttgctagaagctcacagtctagttgCAACATGTCTTCTGGATC	GATCCAGAAGACATGTTGcaactagactgtgagcttctagcaactagactgtgagcttctagcaactagactgtgagcttctagcaactagactgtgagcttctagTCGGAACGAAGCATGTCTTCTGGATC
hsa-miR-708-5p	cccagctagattgtaagctcctt	CTAAGTAG	GATCCAGAAGACATGCTTCTAAGTAGcccagctagattgtaagctccttcccagctagattgtaagctccttcccagctagattgtaagctccttcccagctagattgtaagctccttCAACATGTCTTCTGGATC	GATCCAGAAGACATGTTGaaggagcttacaatctagctgggaaggagcttacaatctagctgggaaggagcttacaatctagctgggaaggagcttacaatctagctgggCTACTTAGAAGCATGTCTTCTGGATC
hsa-miR-744-3p	aggttgaggttagtggcaacag	AAATTACC	GATCCAGAAGACATGCTTAAATTACCaggttgaggttagtggcaacagaggttgaggttagtggcaacagaggttgaggttagtggcaacagaggttgaggttagtggcaacagCAACATGTCTTCTGGATC	GATCCAGAAGACATGTTGctgttgccactaacctcaacctctgttgccactaacctcaacctctgttgccactaacctcaacctctgttgccactaacctcaacctGGTAATTTAAGCATGTCTTCTGGATC
hsa-miR-744-5p	tgctgttagccctagccccgca	CTCATCCG	GATCCAGAAGACATGCTTCTCATCCGtgctgttagccctagccccgcatgctgttagccctagccccgcatgctgttagccctagccccgcatgctgttagccctagccccgcaCAACATGTCTTCTGGATC	GATCCAGAAGACATGTTGtgcggggctagggctaacagcatgcggggctagggctaacagcatgcggggctagggctaacagcatgcggggctagggctaacagcaCGGATGAGAAGCATGTCTTCTGGATC
hsa-miR-758-3p	ggttagtggaccaggtcacaaa	ACTGTGCG	GATCCAGAAGACATGCTTACTGTGCGggttagtggaccaggtcacaaaggttagtggaccaggtcacaaaggttagtggaccaggtcacaaaggttagtggaccaggtcacaaaCAACATGTCTTCTGGATC	GATCCAGAAGACATGTTGtttgtgacctggtccactaacctttgtgacctggtccactaacctttgtgacctggtccactaacctttgtgacctggtccactaaccCGCACAGTAAGCATGTCTTCTGGATC
hsa-miR-758-5p	gtgtgctctctggtcaaccatc	GCCCCTAT	GATCCAGAAGACATGCTTGCCCCTATgtgtgctctctggtcaaccatcgtgtgctctctggtcaaccatcgtgtgctctctggtcaaccatcgtgtgctctctggtcaaccatcCAACATGTCTTCTGGATC	GATCCAGAAGACATGTTGgatggttgaccagagagcacacgatggttgaccagagagcacacgatggttgaccagagagcacacgatggttgaccagagagcacacATAGGGGCAAGCATGTCTTCTGGATC
hsa-miR-765	catcaccttccttctcctcca	AGGGGACC	GATCCAGAAGACATGCTTAGGGGACCcatcaccttccttctcctccacatcaccttccttctcctccacatcaccttccttctcctccacatcaccttccttctcctccaCAACATGTCTTCTGGATC	GATCCAGAAGACATGTTGtggaggagaaggaaggtgatgtggaggagaaggaaggtgatgtggaggagaaggaaggtgatgtggaggagaaggaaggtgatgGGTCCCCTAAGCATGTCTTCTGGATC
hsa-miR-766-3p	gctgaggctgtggggctggagt	CCATCGAG	GATCCAGAAGACATGCTTCCATCGAGgctgaggctgtggggctggagtgctgaggctgtggggctggagtgctgaggctgtggggctggagtgctgaggctgtggggctggagtCAACATGTCTTCTGGATC	GATCCAGAAGACATGTTGactccagccccacagcctcagcactccagccccacagcctcagcactccagccccacagcctcagcactccagccccacagcctcagcCTCGATGGAAGCATGTCTTCTGGATC
hsa-miR-766-5p	aagaccagcaccaattcctcct	TGCGCTAC	GATCCAGAAGACATGCTTTGCGCTACaagaccagcaccaattcctcctaagaccagcaccaattcctcctaagaccagcaccaattcctcctaagaccagcaccaattcctcctCAACATGTCTTCTGGATC	GATCCAGAAGACATGTTGaggaggaattggtgctggtcttaggaggaattggtgctggtcttaggaggaattggtgctggtcttaggaggaattggtgctggtcttGTAGCGCAAAGCATGTCTTCTGGATC
hsa-miR-767-3p	agaaaccatggggtatgagcaga	CGAGAGAC	GATCCAGAAGACATGCTTCGAGAGACagaaaccatggggtatgagcagaagaaaccatggggtatgagcagaagaaaccatggggtatgagcagaagaaaccatggggtatgagcagaCAACATGTCTTCTGGATC	GATCCAGAAGACATGTTGtctgctcataccccatggtttcttctgctcataccccatggtttcttctgctcataccccatggtttcttctgctcataccccatggtttctGTCTCTCGAAGCATGTCTTCTGGATC
hsa-miR-767-5p	catgctcagacaaccatggtgca	TGTGTCTG	GATCCAGAAGACATGCTTTGTGTCTGcatgctcagacaaccatggtgcacatgctcagacaaccatggtgcacatgctcagacaaccatggtgcacatgctcagacaaccatggtgcaCAACATGTCTTCTGGATC	GATCCAGAAGACATGTTGtgcaccatggttgtctgagcatgtgcaccatggttgtctgagcatgtgcaccatggttgtctgagcatgtgcaccatggttgtctgagcatgCAGACACAAAGCATGTCTTCTGGATC
hsa-miR-769-3p	aaccaagaccccggagatcccag	TTTGAAGT	GATCCAGAAGACATGCTTTTTGAAGTaaccaagaccccggagatcccagaaccaagaccccggagatcccagaaccaagaccccggagatcccagaaccaagaccccggagatcccagCAACATGTCTTCTGGATC	GATCCAGAAGACATGTTGctgggatctccggggtcttggttctgggatctccggggtcttggttctgggatctccggggtcttggttctgggatctccggggtcttggttACTTCAAAAAGCATGTCTTCTGGATC
hsa-miR-769-5p	agctcagaacccagaggtctga	GGATGGGA	GATCCAGAAGACATGCTTGGATGGGAagctcagaacccagaggtctgaagctcagaacccagaggtctgaagctcagaacccagaggtctgaagctcagaacccagaggtctgaCAACATGTCTTCTGGATC	GATCCAGAAGACATGTTGtcagacctctgggttctgagcttcagacctctgggttctgagcttcagacctctgggttctgagcttcagacctctgggttctgagctTCCCATCCAAGCATGTCTTCTGGATC
hsa-miR-802	acaaggatgaatctttgttactg	GACAAACC	GATCCAGAAGACATGCTTGACAAACCacaaggatgaatctttgttactgacaaggatgaatctttgttactgacaaggatgaatctttgttactgacaaggatgaatctttgttactgCAACATGTCTTCTGGATC	GATCCAGAAGACATGTTGcagtaacaaagattcatccttgtcagtaacaaagattcatccttgtcagtaacaaagattcatccttgtcagtaacaaagattcatccttgtGGTTTGTCAAGCATGTCTTCTGGATC
hsa-miR-873-3p	tcccgggaactcatcagtctcc	ATGGGTTA	GATCCAGAAGACATGCTTATGGGTTAtcccgggaactcatcagtctcctcccgggaactcatcagtctcctcccgggaactcatcagtctcctcccgggaactcatcagtctccCAACATGTCTTCTGGATC	GATCCAGAAGACATGTTGggagactgatgagttcccgggaggagactgatgagttcccgggaggagactgatgagttcccgggaggagactgatgagttcccgggaTAACCCATAAGCATGTCTTCTGGATC
hsa-miR-873-5p	aggagactcacaagttcctgc	TCTAGACA	GATCCAGAAGACATGCTTTCTAGACAaggagactcacaagttcctgcaggagactcacaagttcctgcaggagactcacaagttcctgcaggagactcacaagttcctgcCAACATGTCTTCTGGATC	GATCCAGAAGACATGTTGgcaggaacttgtgagtctcctgcaggaacttgtgagtctcctgcaggaacttgtgagtctcctgcaggaacttgtgagtctcctTGTCTAGAAAGCATGTCTTCTGGATC
hsa-miR-874-3p	tcggtccctcgggccagggcag	TGCTTTTA	GATCCAGAAGACATGCTTTGCTTTTAtcggtccctcgggccagggcagtcggtccctcgggccagggcagtcggtccctcgggccagggcagtcggtccctcgggccagggcagCAACATGTCTTCTGGATC	GATCCAGAAGACATGTTGctgccctggcccgagggaccgactgccctggcccgagggaccgactgccctggcccgagggaccgactgccctggcccgagggaccgaTAAAAGCAAAGCATGTCTTCTGGATC
hsa-miR-874-5p	tcttaccctggtgcgtggggccg	ACATCAGT	GATCCAGAAGACATGCTTACATCAGTtcttaccctggtgcgtggggccgtcttaccctggtgcgtggggccgtcttaccctggtgcgtggggccgtcttaccctggtgcgtggggccgCAACATGTCTTCTGGATC	GATCCAGAAGACATGTTGcggccccacgcaccagggtaagacggccccacgcaccagggtaagacggccccacgcaccagggtaagacggccccacgcaccagggtaagaACTGATGTAAGCATGTCTTCTGGATC
hsa-miR-876-3p	tgaattactttgtaaaccacca	CCCGATTG	GATCCAGAAGACATGCTTCCCGATTGtgaattactttgtaaaccaccatgaattactttgtaaaccaccatgaattactttgtaaaccaccatgaattactttgtaaaccaccaCAACATGTCTTCTGGATC	GATCCAGAAGACATGTTGtggtggtttacaaagtaattcatggtggtttacaaagtaattcatggtggtttacaaagtaattcatggtggtttacaaagtaattcaCAATCGGGAAGCATGTCTTCTGGATC
hsa-miR-876-5p	tggtgattcacaaagaaatcca	ATATCGGC	GATCCAGAAGACATGCTTATATCGGCtggtgattcacaaagaaatccatggtgattcacaaagaaatccatggtgattcacaaagaaatccatggtgattcacaaagaaatccaCAACATGTCTTCTGGATC	GATCCAGAAGACATGTTGtggatttctttgtgaatcaccatggatttctttgtgaatcaccatggatttctttgtgaatcaccatggatttctttgtgaatcaccaGCCGATATAAGCATGTCTTCTGGATC
hsa-miR-885-3p	tatccactacaccccgctgcct	ACCGCCCG	GATCCAGAAGACATGCTTACCGCCCGtatccactacaccccgctgccttatccactacaccccgctgccttatccactacaccccgctgccttatccactacaccccgctgcctCAACATGTCTTCTGGATC	GATCCAGAAGACATGTTGaggcagcggggtgtagtggataaggcagcggggtgtagtggataaggcagcggggtgtagtggataaggcagcggggtgtagtggataCGGGCGGTAAGCATGTCTTCTGGATC
hsa-miR-885-5p	agaggcagggtagtgtaatgga	CCCTTGCG	GATCCAGAAGACATGCTTCCCTTGCGagaggcagggtagtgtaatggaagaggcagggtagtgtaatggaagaggcagggtagtgtaatggaagaggcagggtagtgtaatggaCAACATGTCTTCTGGATC	GATCCAGAAGACATGTTGtccattacactaccctgcctcttccattacactaccctgcctcttccattacactaccctgcctcttccattacactaccctgcctctCGCAAGGGAAGCATGTCTTCTGGATC
hsa-miR-887-3p	cctcgggatggcgcccgttcac	ACGAGACA	GATCCAGAAGACATGCTTACGAGACAcctcgggatggcgcccgttcaccctcgggatggcgcccgttcaccctcgggatggcgcccgttcaccctcgggatggcgcccgttcacCAACATGTCTTCTGGATC	GATCCAGAAGACATGTTGgtgaacgggcgccatcccgagggtgaacgggcgccatcccgagggtgaacgggcgccatcccgagggtgaacgggcgccatcccgaggTGTCTCGTAAGCATGTCTTCTGGATC
hsa-miR-887-5p	gagtctaacagggctcccaag	TTCACGCG	GATCCAGAAGACATGCTTTTCACGCGgagtctaacagggctcccaaggagtctaacagggctcccaaggagtctaacagggctcccaaggagtctaacagggctcccaagCAACATGTCTTCTGGATC	GATCCAGAAGACATGTTGcttgggagccctgttagactccttgggagccctgttagactccttgggagccctgttagactccttgggagccctgttagactcCGCGTGAAAAGCATGTCTTCTGGATC
hsa-miR-9-3p	actttcggttatctagctttat	CAATTAGC	GATCCAGAAGACATGCTTCAATTAGCactttcggttatctagctttatactttcggttatctagctttatactttcggttatctagctttatactttcggttatctagctttatCAACATGTCTTCTGGATC	GATCCAGAAGACATGTTGataaagctagataaccgaaagtataaagctagataaccgaaagtataaagctagataaccgaaagtataaagctagataaccgaaagtGCTAATTGAAGCATGTCTTCTGGATC
hsa-miR-9-5p	tcatacagctagataaccaaaga	GACCTTCA	GATCCAGAAGACATGCTTGACCTTCAtcatacagctagataaccaaagatcatacagctagataaccaaagatcatacagctagataaccaaagatcatacagctagataaccaaagaCAACATGTCTTCTGGATC	GATCCAGAAGACATGTTGtctttggttatctagctgtatgatctttggttatctagctgtatgatctttggttatctagctgtatgatctttggttatctagctgtatgaTGAAGGTCAAGCATGTCTTCTGGATC
hsa-miR-92a-1-5p	agcattgcaaccgatcccaacct	TCGGATAT	GATCCAGAAGACATGCTTTCGGATATagcattgcaaccgatcccaacctagcattgcaaccgatcccaacctagcattgcaaccgatcccaacctagcattgcaaccgatcccaacctCAACATGTCTTCTGGATC	GATCCAGAAGACATGTTGaggttgggatcggttgcaatgctaggttgggatcggttgcaatgctaggttgggatcggttgcaatgctaggttgggatcggttgcaatgctATATCCGAAAGCATGTCTTCTGGATC
hsa-miR-92a-2-5p	gtaatgcaacaaatccccaccc	GCATGACA	GATCCAGAAGACATGCTTGCATGACAgtaatgcaacaaatccccacccgtaatgcaacaaatccccacccgtaatgcaacaaatccccacccgtaatgcaacaaatccccacccCAACATGTCTTCTGGATC	GATCCAGAAGACATGTTGgggtggggatttgttgcattacgggtggggatttgttgcattacgggtggggatttgttgcattacgggtggggatttgttgcattacTGTCATGCAAGCATGTCTTCTGGATC
hsa-miR-92a-3p	acaggccgggacaagtgcaata	GGCGTCCC	GATCCAGAAGACATGCTTGGCGTCCCacaggccgggacaagtgcaataacaggccgggacaagtgcaataacaggccgggacaagtgcaataacaggccgggacaagtgcaataCAACATGTCTTCTGGATC	GATCCAGAAGACATGTTGtattgcacttgtcccggcctgttattgcacttgtcccggcctgttattgcacttgtcccggcctgttattgcacttgtcccggcctgtGGGACGCCAAGCATGTCTTCTGGATC
hsa-miR-92b-3p	ggaggccgggacgagtgcaata	AGACCCCT	GATCCAGAAGACATGCTTAGACCCCTggaggccgggacgagtgcaataggaggccgggacgagtgcaataggaggccgggacgagtgcaataggaggccgggacgagtgcaataCAACATGTCTTCTGGATC	GATCCAGAAGACATGTTGtattgcactcgtcccggcctcctattgcactcgtcccggcctcctattgcactcgtcccggcctcctattgcactcgtcccggcctccAGGGGTCTAAGCATGTCTTCTGGATC
hsa-miR-92b-5p	cactgcaccgcgtcccgtccct	TTTGTGGC	GATCCAGAAGACATGCTTTTTGTGGCcactgcaccgcgtcccgtccctcactgcaccgcgtcccgtccctcactgcaccgcgtcccgtccctcactgcaccgcgtcccgtccctCAACATGTCTTCTGGATC	GATCCAGAAGACATGTTGagggacgggacgcggtgcagtgagggacgggacgcggtgcagtgagggacgggacgcggtgcagtgagggacgggacgcggtgcagtgGCCACAAAAAGCATGTCTTCTGGATC
hsa-miR-93-3p	cgggaagtgctagctcagcagt	ACGTGCTA	GATCCAGAAGACATGCTTACGTGCTAcgggaagtgctagctcagcagtcgggaagtgctagctcagcagtcgggaagtgctagctcagcagtcgggaagtgctagctcagcagtCAACATGTCTTCTGGATC	GATCCAGAAGACATGTTGactgctgagctagcacttcccgactgctgagctagcacttcccgactgctgagctagcacttcccgactgctgagctagcacttcccgTAGCACGTAAGCATGTCTTCTGGATC
hsa-miR-93-5p	ctacctgcacgaacagcactttg	GCTTGGTC	GATCCAGAAGACATGCTTGCTTGGTCctacctgcacgaacagcactttgctacctgcacgaacagcactttgctacctgcacgaacagcactttgctacctgcacgaacagcactttgCAACATGTCTTCTGGATC	GATCCAGAAGACATGTTGcaaagtgctgttcgtgcaggtagcaaagtgctgttcgtgcaggtagcaaagtgctgttcgtgcaggtagcaaagtgctgttcgtgcaggtagGACCAAGCAAGCATGTCTTCTGGATC
hsa-miR-941	gcacatgtgcacacagccgggtg	CTCTTTGC	GATCCAGAAGACATGCTTCTCTTTGCgcacatgtgcacacagccgggtggcacatgtgcacacagccgggtggcacatgtgcacacagccgggtggcacatgtgcacacagccgggtgCAACATGTCTTCTGGATC	GATCCAGAAGACATGTTGcacccggctgtgtgcacatgtgccacccggctgtgtgcacatgtgccacccggctgtgtgcacatgtgccacccggctgtgtgcacatgtgcGCAAAGAGAAGCATGTCTTCTGGATC
hsa-miR-942-3p	acttctctgtttcggccatgtg	GTTAATAG	GATCCAGAAGACATGCTTGTTAATAGacttctctgtttcggccatgtgacttctctgtttcggccatgtgacttctctgtttcggccatgtgacttctctgtttcggccatgtgCAACATGTCTTCTGGATC	GATCCAGAAGACATGTTGcacatggccgaaacagagaagtcacatggccgaaacagagaagtcacatggccgaaacagagaagtcacatggccgaaacagagaagtCTATTAACAAGCATGTCTTCTGGATC
hsa-miR-942-5p	cacatggccaaaacagagaagaa	GGTTCAAA	GATCCAGAAGACATGCTTGGTTCAAAcacatggccaaaacagagaagaacacatggccaaaacagagaagaacacatggccaaaacagagaagaacacatggccaaaacagagaagaaCAACATGTCTTCTGGATC	GATCCAGAAGACATGTTGttcttctctgttttggccatgtgttcttctctgttttggccatgtgttcttctctgttttggccatgtgttcttctctgttttggccatgtgTTTGAACCAAGCATGTCTTCTGGATC
hsa-miR-96-3p	catattggcactgcacatgatt	TCCCCGCG	GATCCAGAAGACATGCTTTCCCCGCGcatattggcactgcacatgattcatattggcactgcacatgattcatattggcactgcacatgattcatattggcactgcacatgattCAACATGTCTTCTGGATC	GATCCAGAAGACATGTTGaatcatgtgcagtgccaatatgaatcatgtgcagtgccaatatgaatcatgtgcagtgccaatatgaatcatgtgcagtgccaatatgCGCGGGGAAAGCATGTCTTCTGGATC
hsa-miR-96-5p	agcaaaaatgtgctagtgccaaa	CATCAGCC	GATCCAGAAGACATGCTTCATCAGCCagcaaaaatgtgctagtgccaaaagcaaaaatgtgctagtgccaaaagcaaaaatgtgctagtgccaaaagcaaaaatgtgctagtgccaaaCAACATGTCTTCTGGATC	GATCCAGAAGACATGTTGtttggcactagcacatttttgcttttggcactagcacatttttgcttttggcactagcacatttttgcttttggcactagcacatttttgctGGCTGATGAAGCATGTCTTCTGGATC
hsa-miR-98-3p	gggaaagtagtaagttgtatag	GCCAAGAG	GATCCAGAAGACATGCTTGCCAAGAGgggaaagtagtaagttgtataggggaaagtagtaagttgtataggggaaagtagtaagttgtataggggaaagtagtaagttgtatagCAACATGTCTTCTGGATC	GATCCAGAAGACATGTTGctatacaacttactactttcccctatacaacttactactttcccctatacaacttactactttcccctatacaacttactactttcccCTCTTGGCAAGCATGTCTTCTGGATC
hsa-miR-98-5p	aacaatacaacttactacctca	CGCTTAGT	GATCCAGAAGACATGCTTCGCTTAGTaacaatacaacttactacctcaaacaatacaacttactacctcaaacaatacaacttactacctcaaacaatacaacttactacctcaCAACATGTCTTCTGGATC	GATCCAGAAGACATGTTGtgaggtagtaagttgtattgtttgaggtagtaagttgtattgtttgaggtagtaagttgtattgtttgaggtagtaagttgtattgttACTAAGCGAAGCATGTCTTCTGGATC
hsa-miR-99a-3p	cagacccatagaagcgagcttg	GTTCGGCC	GATCCAGAAGACATGCTTGTTCGGCCcagacccatagaagcgagcttgcagacccatagaagcgagcttgcagacccatagaagcgagcttgcagacccatagaagcgagcttgCAACATGTCTTCTGGATC	GATCCAGAAGACATGTTGcaagctcgcttctatgggtctgcaagctcgcttctatgggtctgcaagctcgcttctatgggtctgcaagctcgcttctatgggtctgGGCCGAACAAGCATGTCTTCTGGATC
hsa-miR-99a-5p	cacaagatcggatctacgggtt	AAAGACGA	GATCCAGAAGACATGCTTAAAGACGAcacaagatcggatctacgggttcacaagatcggatctacgggttcacaagatcggatctacgggttcacaagatcggatctacgggttCAACATGTCTTCTGGATC	GATCCAGAAGACATGTTGaacccgtagatccgatcttgtgaacccgtagatccgatcttgtgaacccgtagatccgatcttgtgaacccgtagatccgatcttgtgTCGTCTTTAAGCATGTCTTCTGGATC
hsa-miR-99b-3p	cggacccacagacacgagcttg	CGATACCC	GATCCAGAAGACATGCTTCGATACCCcggacccacagacacgagcttgcggacccacagacacgagcttgcggacccacagacacgagcttgcggacccacagacacgagcttgCAACATGTCTTCTGGATC	GATCCAGAAGACATGTTGcaagctcgtgtctgtgggtccgcaagctcgtgtctgtgggtccgcaagctcgtgtctgtgggtccgcaagctcgtgtctgtgggtccgGGGTATCGAAGCATGTCTTCTGGATC
hsa-miR-99b-5p	cgcaaggtcggttctacgggtg	GGGCATGG	GATCCAGAAGACATGCTTGGGCATGGcgcaaggtcggttctacgggtgcgcaaggtcggttctacgggtgcgcaaggtcggttctacgggtgcgcaaggtcggttctacgggtgCAACATGTCTTCTGGATC	GATCCAGAAGACATGTTGcacccgtagaaccgaccttgcgcacccgtagaaccgaccttgcgcacccgtagaaccgaccttgcgcacccgtagaaccgaccttgcgCCATGCCCAAGCATGTCTTCTGGATC
