# Supplementary material for: A mixed antagonistic/synergistic miRNA repression model enables accurate predictions of multi-input miRNA sensor activity
Source: Nat Commun. 2018 Jun 22;9:2430. doi: 10.1038/s41467-018-04575-0 (PMC6014984; doi:10.1038/s41467-018-04575-0)
Supplement: Supplementary file 5 — Dataset 2 [file 41467_2018_4575_MOESM5_ESM.txt]

LOCUS       JG107                  11212 bp    DNA     circular UNA 01-MAR-2017
DEFINITION  pSmallBob_hEF1a-EBFP2-Q4Q1-LacZ-Q2Q2_hEF1a-mKate2.
ACCESSION   urn.local.jeremy.8q-79ym3je
VERSION     urn.local.jeremy.8q-79ym3je
KEYWORDS    .
SOURCE      
  ORGANISM  
            .
FEATURES             Location/Qualifiers
     misc_feature    1..45
                     /ApEinfo_fwdcolor="#6666ff"
                     /ApEinfo_revcolor="green"
                     /ApEinfo_graphicformat="arrow_data {{0 1 2 0 0 -1} {} 0}
                     width 5 offset 0"
                     /modified_by="User"
                     /Transferred_From="Seq3"
                     /Transferred_Similarity="100.00%"
                     /label="Seq3"
     CDS             153..962
                     /invitrogen="""1210000"
                     /label="Kan(R)"
     misc_feature    1082..1126
                     /created_by="User"
                     /label="SeqX"
     origin          1127^1128
                     /label="origin"
     rep_origin      complement(1199..1818)
                     /modified_by="User"
                     /label="pBR322 origin"
     CDS             complement(1973..2833)
                     /modified_by="User"
                     /label="AmpR"
     promoter        complement(2875..2903)
                     /Imported_from="<a
                     href=""http://wishart.biology.ualberta.ca/PlasMapper"">Pla
                     sMapper</a>"
                     /Transferred_From="amp prom"
                     /Transferred_Similarity="100.00%"
                     /modified_by="User"
                     /label="Amp Promoter"
     CDS             2984..3583
                     /created_by="User"
                     /modified_by="User"
                     /label="Puro"
     terminator      3594..4120
                     /label="rb glob PA terminator"
     misc_feature    4173..4217
                     /ApEinfo_fwdcolor="#8000ff"
                     /ApEinfo_revcolor="green"
                     /ApEinfo_graphicformat="arrow_data {{0 1 2 0 0 -1} {} 0}
                     width 5 offset 0"
                     /Transferred_From="Seq1"
                     /Transferred_Similarity="100.00%"
                     /modified_by="User"
                     /label="Seq1"
     misc_feature    4222..4472
                     /created_by="User"
                     /label="cHS4 Core"
     misc_feature    4503..4753
                     /created_by="User"
                     /label="cHS4 Core"
     attB4           4768..4788
                     /label="attB4"
     promoter        4835..6008
                     /modified_by="User"
                     /label="hEF1a Promoter"
     attB1           6033..6053
                     /label="attB1"
     CDS             6064..6783
                     /created_by="User"
                     /label="EBFP2"
     attB2           complement(6791..6811)
                     /label="attB2"
     misc_feature    6829..6834
                     /created_by="User"
                     /label="BsaI"
     overhang        6836..6839
                     /created_by="User"
                     /label="Q4"
     overhang        6840..6843
                     /created_by="User"
                     /modified_by="User"
                     /label="Q1"
     misc_feature    complement(6846..6851)
                     /created_by="User"
                     /label="BbsI"
     misc_feature    6873..7409
                     /modified_by="User"
                     /label="lacZ Cassette"
     promoter        6943..6972
                     /Imported_from="<a
                     href=""http://wishart.biology.ualberta.ca/PlasMapper"">Pla
                     sMapper</a>"
                     /Transferred_From="lac prom"
                     /Transferred_Similarity="100.00%"
                     /modified_by="User"
                     /label="Lac Promoter"
     misc_feature    7430..7435
                     /created_by="User"
                     /label="BbsI"
     overhang        7438..7441
                     /created_by="User"
                     /label="Q2"
     overhang        7442..7445
                     /created_by="User"
                     /label="Q2"
     misc_feature    complement(7447..7452)
                     /created_by="User"
                     /label="BsaI"
     terminator      7458..7984
                     /label="rb glob PA terminator"
     misc_feature    7991..8035
                     /ApEinfo_fwdcolor="#8000ff"
                     /ApEinfo_revcolor="green"
                     /ApEinfo_graphicformat="arrow_data {{0 1 2 0 0 -1} {} 0}
                     width 5 offset 0"
                     /modified_by="User"
                     /label="Seq2"
     misc_feature    8090..8333
                     /created_by="User"
                     /modified_by="User"
                     /label="cHS4 core"
     misc_feature    8409..8652
                     /created_by="User"
                     /modified_by="User"
                     /label="cHS4 core"
     promoter        8715..9888
                     /modified_by="User"
                     /label="hEF1a Promoter"
     5'UTR           9905..9924
                     /created_by="User"
                     /modified_by="User"
                     /label="inert 5' UTR"
     Gene            9935..10639
                     /created_by="User"
                     /modified_by="User"
                     /label="mKate2"
     terminator      10672..11198
                     /label="rb glob PA terminator"
ORIGIN      
        1 ggtctaatac ccaatctctc gtcttatcca gatgttttat acgcctctgg cccgtgtctc
       61 aaaatctctg atgttacatt gcacaagata aaataatatc atcatgaaca ataaaactgt
      121 ctgcttacat aaacagtaat acaaggggtg ttatgagcca tattcaacgg gaaacgtcga
      181 ggccgcgatt aaattccaac atggatgctg atttatatgg gtataaatgg gctcgcgata
      241 atgtcgggca atcaggtgcg acaatctatc gcttgtatgg gaagcccgat gcgccagagt
      301 tgtttctgaa acatggcaaa ggtagcgttg ccaatgatgt tacagatgag atggtcagac
      361 taaactggct gacggaattt atgcctcttc cgaccatcaa gcattttatc cgtactcctg
      421 atgatgcatg gttactcacc actgcgatcc ccggaaaaac agcattccag gtattagaag
      481 aatatcctga ttcaggtgaa aatattgttg atgcgctggc agtgttcctg cgccggttgc
      541 attcgattcc tgtttgtaat tgtcctttta acagcgatcg cgtatttcgt ctcgctcagg
      601 cgcaatcacg aatgaataac ggtttggttg atgcgagtga ttttgatgac gagcgtaatg
      661 gctggcctgt tgaacaagtc tggaaagaaa tgcataaact tttgccattc tcaccggatt
      721 cagtcgtcac tcatggtgat ttctcacttg ataaccttat ttttgacgag gggaaattaa
      781 taggttgtat tgatgttgga cgagtcggaa tcgcagaccg ataccaggat cttgccatcc
      841 tatggaactg cctcggtgag ttttctcctt cattacagaa acggcttttt caaaaatatg
      901 gtattgataa tcctgatatg aataaattgc agtttcattt gatgctcgat gagtttttct
      961 aatcagaatt ggttaattgg ttgtaacact ggcagagcat tacgctgact tgacgggacg
     1021 gcgcaagctc atgaccaaaa tcccttaacg tgagttacgc gtcgttccac tgagcgtcag
     1081 aggtatcact agtattacag aggtaagtta taacagtcgc ctaacccaat tgaggggata
     1141 acgcaggaaa gaacatgtga gcaaaaggcc agcaaaaggc caggaaccgt aaaaaggccg
     1201 cgttgctggc gtttttccat aggctccgcc cccctgacga gcatcacaaa aatcgacgct
     1261 caagtcagag gtggcgaaac ccgacaggac tataaagata ccaggcgttt ccccctggaa
     1321 gctccctcgt gcgctctcct gttccgaccc tgccgcttac cggatacctg tccgcctttc
     1381 tcccttcggg aagcgtggcg ctttctcata gctcacgctg taggtatctc agttcggtgt
     1441 aggtcgttcg ctccaagctg ggctgtgtgc acgaaccccc cgttcagccc gaccgctgcg
     1501 ccttatccgg taactatcgt cttgagtcca acccggtaag acacgactta tcgccactgg
     1561 cagcagccac tggtaacagg attagcagag cgaggtatgt aggcggtgct acagagttct
     1621 tgaagtggtg gcctaactac ggctacacta gaagaacagt atttggtatc tgcgctctgc
     1681 tgaagccagt taccttcgga aaaagagttg gtagctcttg atccggcaaa caaaccaccg
     1741 ctggtagcgg tggttttttt gtttgcaagc agcagattac gcgcagaaaa aaaggatctc
     1801 aagaagatcc tttgatcttt tctacggggt ctgacgctca gtggaacgaa aactcacgtt
     1861 aagggatttt ggtcatgaga ttatcaaaaa ggatcttcac ctagatcctt ttaaattaaa
     1921 aatgaagttt taaatcaatc taaagtatat atgagtaaac ttggtctgac agttaccaat
     1981 gcttaatcag tgaggcacct atctcagcga tctgtctatt tcgttcatcc atagttgcct
     2041 gactccccgt cgtgtagata actacgatac gggagggctt accatctggc cccagtgctg
     2101 caatgatacc gcgagaacca cgctcaccgg ctccagattt atcagcaata aaccagccag
     2161 ccggaagggc cgagcgcaga agtggtcctg caactttatc cgcctccatc cagtctatta
     2221 attgttgccg ggaagctaga gtaagtagtt cgccagttaa tagtttgcgc aacgttgttg
     2281 ccattgctac aggcatcgtg gtgtcacgct cgtcgtttgg tatggcttca ttcagctccg
     2341 gttcccaacg atcaaggcga gttacatgat cccccatgtt gtgcaaaaaa gcggttagct
     2401 ccttcggtcc tccgatcgtt gtcagaagta agttggccgc agtgttatca ctcatggtta
     2461 tggcagcact gcataattct cttactgtca tgccatccgt aagatgcttt tctgtgactg
     2521 gtgagtactc aaccaagtca ttctgagaat agtgtatgcg gcgaccgagt tgctcttgcc
     2581 cggcgtcaat acgggataat accgcgccac atagcagaac tttaaaagtg ctcatcattg
     2641 gaaaacgttc ttcggggcga aaactctcaa ggatcttacc gctgttgaga tccagttcga
     2701 tgtaacccac tcgtgcaccc aactgatctt cagcatcttt tactttcacc agcgtttctg
     2761 ggtgagcaaa aacaggaagg caaaatgccg caaaaaaggg aataagggcg acacggaaat
     2821 gttgaatact catactcttc ctttttcaat attattgaag catttatcag ggttattgtc
     2881 tcatgagcgg atacatattt gaatgtagct ccgaatttct cgagggcttg tcgacgacgg
     2941 cggtctccgt cgtcaggatc atgaattcga cccgcctgcc accatgaccg agtacaagcc
     3001 cacggtgcgc ctcgccaccc gcgacgacgt cccccgggcc gtacgcaccc tcgccgccgc
     3061 gttcgccgac taccccgcca cgcgccacac cgtcgacccg gaccgccaca tcgagcgggt
     3121 caccgagctg caagaactct tcctcacgcg cgtcgggctc gacatcggca aggtgtgggt
     3181 cgcggacgac ggcgccgcgg tggcggtctg gaccacgccg gagagcgtcg aagcgggggc
     3241 ggtgttcgcc gagatcggcc cgcgcatggc cgagttgagc ggttcccggc tggccgcgca
     3301 gcaacagatg gaaggcctcc tggcgccgca ccggcccaag gagcccgcgt ggttcctggc
     3361 caccgtcggc gtctcgcccg accaccaggg caagggtctg ggcagcgccg tcgtgctccc
     3421 cggagtggag gcggccgagc gcgccggggt gcccgccttc ctggagacat ccgcgccccg
     3481 caacctcccc ttctacgagc ggctcggctt caccgtcacc gccgacgtcg aggtgcccga
     3541 aggaccgcgc acctggtgca tgacccgcaa gcccggtgcc tgatacgcgt gaattcactc
     3601 ctcaggtgca ggctgcctat cagaaggtgg tggctggtgt ggccaatgcc ctggctcaca
     3661 aataccactg agatcttttt ccctctgcca aaaattatgg ggacatcatg aagccccttg
     3721 agcatctgac ttctggctaa taaaggaaat ttattttcat tgcaatagtg tgttggaatt
     3781 ttttgtgtct ctcactcgga aggacatatg ggagggcaaa tcatttaaaa catcagaatg
     3841 agtatttggt ttagagtttg gcaacatatg cccatatgct ggctgccatg aacaaaggtt
     3901 ggctataaag aggtcatcag tatatgaaac agccccctgc tgtccattcc ttattccata
     3961 gaaaagcctt gacttgaggt tagatttttt ttatattttg ttttgtgtta tttttttctt
     4021 taacatccct aaaattttcc ttacatgttt tactagccag atttttcctc ctctcctgac
     4081 tactcccagt catagctgtc cctcttctct tatggagatc cctcgacctg cagcccaagc
     4141 ttgaattctc tagaattacc ctgttatccc taggtttacc gagctcttat tggttttcaa
     4201 acttcattga ctgtgcccaa cgcgcctggg agctcacggg gacagccccc ccccaaagcc
     4261 cccagggatg taattacgtc cctcccccgc tagggggcag cagcgagccg cccggggctc
     4321 cgctccggtc cggcgctccc cccgcatccc cgagccggca gcgtgcgggg acagcccggg
     4381 cacggggaag gtggcacggg atcgctttcc tctgaacgct tctcgctgct ctttgagcct
     4441 gcagacacct ggggggatac ggggaaaaag ctaggctgaa agaccggttc ttagaatgac
     4501 acgcgcctgg gagctcacgg ggacagcccc cccccaaagc ccccagggat gtaattacgt
     4561 ccctcccccg ctagggggca gcagcgagcc gcccggggct ccgctccggt ccggcgctcc
     4621 ccccgcatcc ccgagccggc agcgtgcggg gacagcccgg gcacggggaa ggtggcacgg
     4681 gatcgctttc ctctgaacgc ttctcgctgc tctttgagcc tgcagacacc tggggggata
     4741 cggggaaaaa gctaacttct gagacgacaa ctttgtatag aaaagttggc tccgaattcg
     4801 cccttgacag cagagatcca gtttggttaa ttaattggct ccggtgcccg tcagtgggca
     4861 gagcgcacat cgcccacagt ccccgagaag ttggtgggag gggtcggcaa ttgaaccggt
     4921 gcctagagaa ggtggcgcgg ggtaaactgg gaaagtgatg tcgtgtactg gctccgcctt
     4981 tttcccgagg gtgggggaga accgtatata agtgcagtag tcgccgtgaa cgttcttttt
     5041 cgcaacgggt ttgccgccag aacacaggta agtgccgtgt gtggttcccg cgggcctggc
     5101 ctctttacgg gttatggccc ttgcgtgcct tgaattactt ccacctggct gcagtacgtg
     5161 attcttgatc ccgagcttcg ggttggaagt gggtgggaga gttcgaggcc ttgcgcttaa
     5221 ggagcccctt cgcctcgtgc ttgagttgag gcctggcctg ggcgctgggg ccgccgcgtg
     5281 cgaatctggt ggcaccttcg cgcctgtctc gctgctttcg ataagtctct agccatttaa
     5341 aatttttgat gacctgctgc gacgcttttt ttctggcaag atagtcttgt aaatgcgggc
     5401 caagatctgc acactggtat ttcggttttt ggggccgcgg gcggcgacgg ggcccgtgcg
     5461 tcccagcgca catgttcggc gaggcggggc ctgcgagcgc ggccaccgag aatcggacgg
     5521 gggtagtctc aagctggccg gcctgctctg gtgcctggcc tcgcgccgcc gtgtatcgcc
     5581 ccgccctggg cggcaaggct ggcccggtcg gcaccagttg cgtgagcgga aagatggccg
     5641 cttcccggcc ctgctgcagg gagctcaaaa tggaggacgc ggcgctcggg agagcgggcg
     5701 ggtgagtcac ccacacaaag gaaaagggcc tttccgtcct cagccgtcgc ttcatgtgac
     5761 tccacggagt accgggcgcc gtccaggcac ctcgattagt tctcgagctt ttggagtacg
     5821 tcgtctttag gttgggggga ggggttttat gcgatggagt ttccccacac tgagtgggtg
     5881 gagactgaag ttaggccagc ttggcacttg atgtaattct ccttggaatt tgcccttttt
     5941 gagtttggat cttggttcat tctcaagcct cagacagtgg ttcaaagttt ttttcttcca
     6001 tttcaggtgt cgtgagaagg gcgaattcga cccaagtttg tacaaaaaag caggctcgcc
     6061 accatggtga gcaagggcga ggagctgttc accggggtgg tgcccatcct ggtcgagctg
     6121 gacggcgacg taaacggcca caagttcagc gtgaggggcg agggcgaggg cgatgccacc
     6181 aacggcaagc tgaccctgaa gttcatctgc accaccggca agctgcccgt gccctggccc
     6241 accctcgtga ccaccctgag ccacggcgtg cagtgcttcg cccgctaccc cgaccacatg
     6301 aagcagcacg acttcttcaa gtccgccatg cccgaaggct acgtccagga gcgcaccatc
     6361 ttcttcaagg acgacggcac ctacaagacc cgcgccgagg tgaagttcga gggcgacacc
     6421 ctagtgaacc gcatcgagct gaagggcgtc gacttcaagg aggacggcaa catcctgggg
     6481 cacaagctgg agtacaactt caacagccac aacatctata tcatggccgt caagcagaag
     6541 aacggcatca aggtgaactt caagatccgc cacaacgtgg aggacggcag cgtgcagctc
     6601 gccgaccact accagcagaa cacccccatc ggcgacggcc ccgtgctgct gcccgacagc
     6661 cactacctga gcacccagtc cgtgctgagc aaagacccca acgagaagcg cgatcacatg
     6721 gtcctgctgg agttccgcac cgccgccggg atcactctcg gcatggacga gctgtacaag
     6781 taataccacc cagctttctt gtacaaagtg gtacgtctca agaccagagg tctcttgtgg
     6841 cttaagtctt cgcagctggc acgacaggtt tgccgactgg aaagcgggca gtgagcgcaa
     6901 cgcaattaat gtgagttagc tcactcatta ggcaccccag gctttacact ttatgcttcc
     6961 ggctcgtatg ttgtgtggaa ttgtgagcgg ataacaattt cacacaggaa acagctatga
     7021 ccatgattac gccaagcttg catgcctgca ggtcgactct agaggatccc cgggtaccga
     7081 gctcgaattc actggccgtc gttttacaac gtcgtgactg ggaaaaccct ggcgttaccc
     7141 aacttaatcg ccttgcagca catccccctt tcgccagctg gcgtaatagc gaagaggccc
     7201 gcaccgatcg cccttcccaa cagttgcgca gcctgaatgg cgaatggcgc ctgatgcggt
     7261 attttctcct tacgcatctg tgcggtattt cacaccgcat atggtgcact ctcagtacaa
     7321 tctgctctga tgccgcatag ttaagccagc cccgacaccc gccaacaccc gctgacgcgc
     7381 cctgacgggc ttgtctgctc ccggcatccg cttacagaca agctgtgacg aagacttcaa
     7441 ccaacagaga cctgtgcttc actcctcagg tgcaggctgc ctatcagaag gtggtggctg
     7501 gtgtggccaa tgccctggct cacaaatacc actgagatct ttttccctct gccaaaaatt
     7561 atggggacat catgaagccc cttgagcatc tgacttctgg ctaataaagg aaatttattt
     7621 tcattgcaat agtgtgttgg aattttttgt gtctctcact cggaaggaca tatgggaggg
     7681 caaatcattt aaaacatcag aatgagtatt tggtttagag tttggcaaca tatgcccata
     7741 tgctggctgc catgaacaaa ggttggctat aaagaggtca tcagtatatg aaacagcccc
     7801 ctgctgtcca ttccttattc catagaaaag ccttgacttg aggttagatt ttttttatat
     7861 tttgttttgt gttatttttt tctttaacat ccctaaaatt ttccttacat gttttactag
     7921 ccagattttt cctcctctcc tgactactcc cagtcatagc tgtccctctt ctcttatgga
     7981 gatcccgagc ggtgcgtttt tatgcttgta gtattgtata atgtttttaa gatccggagc
     8041 ctcgagacaa ttgattaaca tcgatacggt accgagttgg cgcgcctggg agctcacggg
     8101 gacagccccc ccccaaagcc cccagggatg taattacgtc cctcccccgc tagggggcag
     8161 cagcgagccg cccggggctc cgctccggtc cggcgctccc cccgcatccc cgagccggca
     8221 gcgtgcgggg acagcccggg cacggggaag gtggcacggg atcgctttcc tctgaacgct
     8281 tctcgctgct ctttgagcct gcagacacct ggggggatac ggggaaaaag ctttaggctg
     8341 aaagagagat ttagaatgac aggcgcgcct ggccatacat cgatacggta ccgagttggc
     8401 gcgcctggga gctcacgggg acagcccccc cccaaagccc ccagggatgt aattacgtcc
     8461 ctcccccgct agggggcagc agcgagccgc ccggggctcc gctccggtcc ggcgctcccc
     8521 ccgcatcccc gagccggcag cgtgcgggga cagcccgggc acggggaagg tggcacggga
     8581 tcgctttcct ctgaacgctt ctcgctgctc tttgagcctg cagacacctg gggggatacg
     8641 gggaaaaagc tttaggctga aagagagatt tagaatgaca ggcgcgcctg gtggcgaacg
     8701 atcaactact ttaattggct ccggtgcccg tcagtgggca gagcgcacat cgcccacagt
     8761 ccccgagaag ttgtggggag gggtcggcaa ttgaaccggt gcctagagaa ggtggcgcgg
     8821 ggtaaactgg gaaagtgatg tcgtgtactg gctccgcctt tttcccgagg gtgggggaga
     8881 accgtatata agtgcagtag tcgccgtgaa cgttcttttt cgcaacgggt ttgccgccag
     8941 aacacaggta agtgccgtgt gtggttcccg cgggcctggc ctctttacgg gttatggccc
     9001 ttgcgtgcct tgaattactt ccacctggct gcagtacgtg attcttgatc ccgagcttcg
     9061 ggttggaagt gggtgggaga gttcgaggcc ttgcgcttaa ggagcccctt cgcctcgtgc
     9121 ttgagttgag gcctggcctg ggcgctgggg ccgccgcgtg cgaatctggt ggcaccttcg
     9181 cgcctgtctc gctgctttcg ataagtctct agccatttaa aatttttgat gacctgctgc
     9241 gacgcttttt ttctggcaag atagtcttgt aaatgcgggc caagatctgc acactggtat
     9301 ttcggttttt ggggccgcgg gcggcgacgg ggcccgtgcg tcccagcgca catgttcggc
     9361 gaggcggggc ctgcgagcgc ggccaccgag aatcggacgg gggtagtctc aagctggccg
     9421 gcctgctctg gtgcctggcc tcgcgccgcc gtgtatcgcc ccgccctggg cggcaaggct
     9481 ggcccggtcg gcaccagttg cgtgagcgga aagatggccg cttcccggcc ctgctgcagg
     9541 gagctcaaaa tggaggacgc ggcgctcggg agagcgggcg ggtgagtcac ccacacaaag
     9601 gaaaagggcc tttccgtcct cagccgtcgc ttcatgtgac tccacggagt accgggcgcc
     9661 gtccaggcac ctcgattagt tctcgagctt ttggagtacg tcgtctttag gttgggggga
     9721 ggggttttat gcgatggagt ttccccacac tgagtgggtg gagactgaag ttaggccagc
     9781 ttggcacttg atgtaattct ccttggaatt tgcccttttt gagtttggat cttggttcat
     9841 tctcaagcct cagacagtgg ttcaaagttt ttttcttcca tttcaggtgg atcccaaggg
     9901 cagataagtt tgtacaaaaa agagaggtgc caccatggtg agcgagctga ttaaggagaa
     9961 catgcacatg aagctgtaca tggagggcac cgtgaacaac caccacttca agtgcacatc
    10021 cgagggcgaa ggcaagccct acgagggcac ccagaccatg agaatcaagg cggtcgaggg
    10081 cggccctctc cccttcgcct tcgacatcct ggctaccagc ttcatgtacg gcagcaaaac
    10141 cttcatcaac cacacccagg gcatccccga cttctttaag cagtccttcc ccgagggctt
    10201 cacatgggag agagtcacca catacgaaga tgggggcgtg ctgaccgcta cccaggacac
    10261 cagcctccag gacggctgcc tcatctacaa cgtcaagatc agaggggtga acttcccatc
    10321 caacggccct gtgatgcaga agaaaacact cggctgggag gcctccaccg agacactgta
    10381 ccccgctgac ggcggcctgg aaggcagagc cgacatggcc ctgaagctcg tgggcggggg
    10441 ccacctgatc tgcaacctta agaccacata cagatccaag aaacccgcta agaacctcaa
    10501 gatgcccggc gtctactatg tggacaggag actggaaaga atcaaggagg ccgacaaaga
    10561 gacatacgtc gagcagcacg aggtggctgt ggccagatac tgcgacctcc ctagcaaact
    10621 ggggcacaaa cttaattgag cttccactgg attgtacaat taccaactga attcactcct
    10681 caggtgcagg ctgcctatca gaaggtggtg gctggtgtgg ccaatgccct ggctcacaaa
    10741 taccactgag atctttttcc ctctgccaaa aattatgggg acatcatgaa gccccttgag
    10801 catctgactt ctggctaata aaggaaattt attttcattg caatagtgtg ttggaatttt
    10861 ttgtgtctct cactcggaag gacatatggg agggcaaatc atttaaaaca tcagaatgag
    10921 tatttggttt agagtttggc aacatatgcc catatgctgg ctgccatgaa caaaggttgg
    10981 ctataaagag gtcatcagta tatgaaacag ccccctgctg tccattcctt attccataga
    11041 aaagccttga cttgaggtta gatttttttt atattttgtt ttgtgttatt tttttcttta
    11101 acatccctaa aattttcctt acatgtttta ctagccagat ttttcctcct ctcctgacta
    11161 ctcccagtca tagctgtccc tcttctctta tggagatccc tcgacctgcg ct
//
LOCUS       JG108                   9704 bp    DNA     circular UNA 01-MAR-2017
DEFINITION  pSmallBob_CMV-mKate2_CMVd1-hBax-Q3Q1-LacZ-Q2Q4.
ACCESSION   urn.local.jeremy.aq-79yntv7
VERSION     urn.local.jeremy.aq-79yntv7
KEYWORDS    .
SOURCE      
  ORGANISM  
            .
FEATURES             Location/Qualifiers
     misc_feature    1..45
                     /ApEinfo_fwdcolor="#8000ff"
                     /ApEinfo_revcolor="green"
                     /ApEinfo_graphicformat="arrow_data {{0 1 2 0 0 -1} {} 0}
                     width 5 offset 0"
                     /Transferred_From="Seq2"
                     /Transferred_Similarity="100.00%"
                     /label="Seq2"
     misc_feature    50..300
                     /created_by="User"
                     /label="cHS4 Core"
     misc_feature    331..581
                     /created_by="User"
                     /label="cHS4 Core"
     attB4           596..616
                     /label="attB4"
     promoter        632..821
                     /created_by="User"
                     /label="CMVd1"
     promoter        763..781
                     /Imported_from="<a
                     href=""http://wishart.biology.ualberta.ca/PlasMapper"">Pla
                     sMapper</a>"
                     /Transferred_From="T7 prom"
                     /Transferred_Similarity="100.00%"
                     /label="T7 prom"
     attB1           831..851
                     /label="attB1"
     misc_feature    866..1444
                     /Description="from addgene Plasmid 19741: hBax C3-EGFP"
                     /label="hBax"
     attB2           complement(1449..1469)
                     /label="attB2"
     misc_feature    1487..1492
                     /created_by="User"
                     /label="BsaI"
     overhang        1494..1497
                     /created_by="User"
                     /label="Q3"
     overhang        1498..1501
                     /created_by="User"
                     /modified_by="User"
                     /label="Q1"
     misc_feature    complement(1504..1509)
                     /created_by="User"
                     /label="BbsI"
     misc_feature    1531..2067
                     /modified_by="User"
                     /label="LacZ Cassette"
     promoter        1601..1630
                     /Imported_from="<a
                     href=""http://wishart.biology.ualberta.ca/PlasMapper"">Pla
                     sMapper</a>"
                     /Transferred_From="lac prom"
                     /Transferred_Similarity="100.00%"
                     /modified_by="User"
                     /label="Lac Promoter"
     misc_feature    2088..2093
                     /created_by="User"
                     /label="BbsI"
     overhang        2096..2099
                     /created_by="User"
                     /label="Q2"
     overhang        2100..2103
                     /created_by="User"
                     /label="Q4"
     misc_feature    complement(2105..2110)
                     /created_by="User"
                     /label="BsaI\"
     terminator      2116..2642
                     /label="rb glob PA terminator"
     misc_feature    2649..2693
                     /ApEinfo_fwdcolor="#6666ff"
                     /ApEinfo_revcolor="green"
                     /ApEinfo_graphicformat="arrow_data {{0 1 2 0 0 -1} {} 0}
                     width 5 offset 0"
                     /modified_by="User"
                     /Transferred_From="Seq3"
                     /Transferred_Similarity="100.00%"
                     /label="Seq3"
     CDS             2801..3610
                     /invitrogen="""1210000"
                     /label="Kan(R)"
     origin          3775^3776
                     /label="origin"
     rep_origin      complement(3847..4466)
                     /modified_by="User"
                     /label="pBR322 origin"
     CDS             complement(4621..5481)
                     /modified_by="User"
                     /label="Amp(R)"
     promoter        complement(5523..5551)
                     /Imported_from="<a
                     href=""http://wishart.biology.ualberta.ca/PlasMapper"">Pla
                     sMapper</a>"
                     /Transferred_From="amp prom"
                     /Transferred_Similarity="100.00%"
                     /modified_by="User"
                     /label="Amp Promoter"
     CDS             5632..6231
                     /created_by="User"
                     /modified_by="User"
                     /label="Puro"
     terminator      6242..6768
                     /label="rb glob PA terminator"
     misc_feature    6821..6865
                     /ApEinfo_fwdcolor="#8000ff"
                     /ApEinfo_revcolor="green"
                     /ApEinfo_graphicformat="arrow_data {{0 1 2 0 0 -1} {} 0}
                     width 5 offset 0"
                     /modified_by="User"
                     /Transferred_From="Seq1"
                     /Transferred_Similarity="100.00%"
                     /label="Seq1"
     misc_feature    6920..7163
                     /created_by="User"
                     /modified_by="User"
                     /label="cHS4 core"
     misc_feature    7239..7482
                     /created_by="User"
                     /modified_by="User"
                     /label="cHS4 core"
     promoter        7716..8295
                     /created_by="User"
                     /label="CMV"
     5'UTR           <8397..8416
                     /created_by="User"
                     /modified_by="User"
                     /label="inert 5' UTR"
     Gene            8427..9131
                     /created_by="User"
                     /modified_by="User"
                     /label="mKate2"
     terminator      9164..9690
                     /label="rb glob PA terminator"
ORIGIN      
        1 ggtgcgtttt tatgcttgta gtattgtata atgtttttaa gatcccaacg cgcctgggag
       61 ctcacgggga cagccccccc ccaaagcccc cagggatgta attacgtccc tcccccgcta
      121 gggggcagca gcgagccgcc cggggctccg ctccggtccg gcgctccccc cgcatccccg
      181 agccggcagc gtgcggggac agcccgggca cggggaaggt ggcacgggat cgctttcctc
      241 tgaacgcttc tcgctgctct ttgagcctgc agacacctgg ggggatacgg ggaaaaagct
      301 aggctgaaag accggttctt agaatgacac gcgcctggga gctcacgggg acagcccccc
      361 cccaaagccc ccagggatgt aattacgtcc ctcccccgct agggggcagc agcgagccgc
      421 ccggggctcc gctccggtcc ggcgctcccc ccgcatcccc gagccggcag cgtgcgggga
      481 cagcccgggc acggggaagg tggcacggga tcgctttcct ctgaacgctt ctcgctgctc
      541 tttgagcctg cagacacctg gggggatacg gggaaaaagc taacttctga gacgacaact
      601 ttgtatagaa aagttggctc cgaattctac tccaaaatca acgggacttt ccaaaatgtc
      661 gtaataaccc cgccccgttg acgcaaatgg gcggtaggcg tgtacggtgg gaggtctata
      721 taagcagagc tggtttagtg aaccgtcaga tcactagaag cttaatacga ctcactatag
      781 ggtacgattt aggtgacact atagaataag gagaattcat caatgcgacc caagtttgta
      841 caaaaaagca ggctgagtcg ccaccatgga cgggtccggg gagcagccca gaggcggggg
      901 gcccaccagc tctgagcaga tcatgaagac aggggccctt ttgcttcagg gtttcatcca
      961 ggatcgagca gggcgaatgg ggggggaggc acccgagctg gccctggacc cggtgcctca
     1021 ggatgcgtcc accaagaagc tgagcgagtg tctcaagcgc atcggggacg aactggacag
     1081 taacatggag ctgcagagga tgattgccgc cgtggacaca gactcccccc gagaggtctt
     1141 tttccgagtg gcagctgaca tgttttctga cggcaacttc aactggggcc gggttgtcgc
     1201 ccttttctac tttgccagca aactggtgct caaggccctg tgcaccaagg tgccggaact
     1261 gatcagaacc atcatgggct ggacattgga cttcctccgg gagcggctgt tgggctggat
     1321 ccaagaccag ggtggttggg acggcctcct ctcctacttt gggacgccca cgtggcagac
     1381 cgtgaccatc tttgtggcgg gagtgctcac cgcctcgctc accatctgga agaagatggg
     1441 ctgataccca gctttcttgt acaaagtggt acgtctcaag accagaggtc tctcagagct
     1501 taagtcttcg cagctggcac gacaggtttg ccgactggaa agcgggcagt gagcgcaacg
     1561 caattaatgt gagttagctc actcattagg caccccaggc tttacacttt atgcttccgg
     1621 ctcgtatgtt gtgtggaatt gtgagcggat aacaatttca cacaggaaac agctatgacc
     1681 atgattacgc caagcttgca tgcctgcagg tcgactctag aggatccccg ggtaccgagc
     1741 tcgaattcac tggccgtcgt tttacaacgt cgtgactggg aaaaccctgg cgttacccaa
     1801 cttaatcgcc ttgcagcaca tccccctttc gccagctggc gtaatagcga agaggcccgc
     1861 accgatcgcc cttcccaaca gttgcgcagc ctgaatggcg aatggcgcct gatgcggtat
     1921 tttctcctta cgcatctgtg cggtatttca caccgcatat ggtgcactct cagtacaatc
     1981 tgctctgatg ccgcatagtt aagccagccc cgacacccgc caacacccgc tgacgcgccc
     2041 tgacgggctt gtctgctccc ggcatccgct tacagacaag ctgtgacgaa gacttcaact
     2101 gtgagagacc tgtgcttcac tcctcaggtg caggctgcct atcagaaggt ggtggctggt
     2161 gtggccaatg ccctggctca caaataccac tgagatcttt ttccctctgc caaaaattat
     2221 ggggacatca tgaagcccct tgagcatctg acttctggct aataaaggaa atttattttc
     2281 attgcaatag tgtgttggaa ttttttgtgt ctctcactcg gaaggacata tgggagggca
     2341 aatcatttaa aacatcagaa tgagtatttg gtttagagtt tggcaacata tgcccatatg
     2401 ctggctgcca tgaacaaagg ttggctataa agaggtcatc agtatatgaa acagccccct
     2461 gctgtccatt ccttattcca tagaaaagcc ttgacttgag gttagatttt ttttatattt
     2521 tgttttgtgt tatttttttc tttaacatcc ctaaaatttt ccttacatgt tttactagcc
     2581 agatttttcc tcctctcctg actactccca gtcatagctg tccctcttct cttatggaga
     2641 tcccgagcgg tctaataccc aatctctcgt cttatccaga tgttttatac gcctctggcc
     2701 cgtgtctcaa aatctctgat gttacattgc acaagataaa ataatatcat catgaacaat
     2761 aaaactgtct gcttacataa acagtaatac aaggggtgtt atgagccata ttcaacggga
     2821 aacgtcgagg ccgcgattaa attccaacat ggatgctgat ttatatgggt ataaatgggc
     2881 tcgcgataat gtcgggcaat caggtgcgac aatctatcgc ttgtatggga agcccgatgc
     2941 gccagagttg tttctgaaac atggcaaagg tagcgttgcc aatgatgtta cagatgagat
     3001 ggtcagacta aactggctga cggaatttat gcctcttccg accatcaagc attttatccg
     3061 tactcctgat gatgcatggt tactcaccac tgcgatcccc ggaaaaacag cattccaggt
     3121 attagaagaa tatcctgatt caggtgaaaa tattgttgat gcgctggcag tgttcctgcg
     3181 ccggttgcat tcgattcctg tttgtaattg tccttttaac agcgatcgcg tatttcgtct
     3241 cgctcaggcg caatcacgaa tgaataacgg tttggttgat gcgagtgatt ttgatgacga
     3301 gcgtaatggc tggcctgttg aacaagtctg gaaagaaatg cataaacttt tgccattctc
     3361 accggattca gtcgtcactc atggtgattt ctcacttgat aaccttattt ttgacgaggg
     3421 gaaattaata ggttgtattg atgttggacg agtcggaatc gcagaccgat accaggatct
     3481 tgccatccta tggaactgcc tcggtgagtt ttctccttca ttacagaaac ggctttttca
     3541 aaaatatggt attgataatc ctgatatgaa taaattgcag tttcatttga tgctcgatga
     3601 gtttttctaa tcagaattgg ttaattggtt gtaacactgg cagagcatta cgctgacttg
     3661 acgggacggc gcaagctcat gaccaaaatc ccttaacgtg agttacgcgt cgttccactg
     3721 agcgtcagag gtatcactag tattacagag gtaagttata acagtcgcct aacccaattg
     3781 aggggataac gcaggaaaga acatgtgagc aaaaggccag caaaaggcca ggaaccgtaa
     3841 aaaggccgcg ttgctggcgt ttttccatag gctccgcccc cctgacgagc atcacaaaaa
     3901 tcgacgctca agtcagaggt ggcgaaaccc gacaggacta taaagatacc aggcgtttcc
     3961 ccctggaagc tccctcgtgc gctctcctgt tccgaccctg ccgcttaccg gatacctgtc
     4021 cgcctttctc ccttcgggaa gcgtggcgct ttctcatagc tcacgctgta ggtatctcag
     4081 ttcggtgtag gtcgttcgct ccaagctggg ctgtgtgcac gaaccccccg ttcagcccga
     4141 ccgctgcgcc ttatccggta actatcgtct tgagtccaac ccggtaagac acgacttatc
     4201 gccactggca gcagccactg gtaacaggat tagcagagcg aggtatgtag gcggtgctac
     4261 agagttcttg aagtggtggc ctaactacgg ctacactaga agaacagtat ttggtatctg
     4321 cgctctgctg aagccagtta ccttcggaaa aagagttggt agctcttgat ccggcaaaca
     4381 aaccaccgct ggtagcggtg gtttttttgt ttgcaagcag cagattacgc gcagaaaaaa
     4441 aggatctcaa gaagatcctt tgatcttttc tacggggtct gacgctcagt ggaacgaaaa
     4501 ctcacgttaa gggattttgg tcatgagatt atcaaaaagg atcttcacct agatcctttt
     4561 aaattaaaaa tgaagtttta aatcaatcta aagtatatat gagtaaactt ggtctgacag
     4621 ttaccaatgc ttaatcagtg aggcacctat ctcagcgatc tgtctatttc gttcatccat
     4681 agttgcctga ctccccgtcg tgtagataac tacgatacgg gagggcttac catctggccc
     4741 cagtgctgca atgataccgc gagaaccacg ctcaccggct ccagatttat cagcaataaa
     4801 ccagccagcc ggaagggccg agcgcagaag tggtcctgca actttatccg cctccatcca
     4861 gtctattaat tgttgccggg aagctagagt aagtagttcg ccagttaata gtttgcgcaa
     4921 cgttgttgcc attgctacag gcatcgtggt gtcacgctcg tcgtttggta tggcttcatt
     4981 cagctccggt tcccaacgat caaggcgagt tacatgatcc cccatgttgt gcaaaaaagc
     5041 ggttagctcc ttcggtcctc cgatcgttgt cagaagtaag ttggccgcag tgttatcact
     5101 catggttatg gcagcactgc ataattctct tactgtcatg ccatccgtaa gatgcttttc
     5161 tgtgactggt gagtactcaa ccaagtcatt ctgagaatag tgtatgcggc gaccgagttg
     5221 ctcttgcccg gcgtcaatac gggataatac cgcgccacat agcagaactt taaaagtgct
     5281 catcattgga aaacgttctt cggggcgaaa actctcaagg atcttaccgc tgttgagatc
     5341 cagttcgatg taacccactc gtgcacccaa ctgatcttca gcatctttta ctttcaccag
     5401 cgtttctggg tgagcaaaaa caggaaggca aaatgccgca aaaaagggaa taagggcgac
     5461 acggaaatgt tgaatactca tactcttcct ttttcaatat tattgaagca tttatcaggg
     5521 ttattgtctc atgagcggat acatatttga atgtagctcc gaatttctcg agggcttgtc
     5581 gacgacggcg gtctccgtcg tcaggatcat gaattcgacc cgcctgccac catgaccgag
     5641 tacaagccca cggtgcgcct cgccacccgc gacgacgtcc cccgggccgt acgcaccctc
     5701 gccgccgcgt tcgccgacta ccccgccacg cgccacaccg tcgacccgga ccgccacatc
     5761 gagcgggtca ccgagctgca agaactcttc ctcacgcgcg tcgggctcga catcggcaag
     5821 gtgtgggtcg cggacgacgg cgccgcggtg gcggtctgga ccacgccgga gagcgtcgaa
     5881 gcgggggcgg tgttcgccga gatcggcccg cgcatggccg agttgagcgg ttcccggctg
     5941 gccgcgcagc aacagatgga aggcctcctg gcgccgcacc ggcccaagga gcccgcgtgg
     6001 ttcctggcca ccgtcggcgt ctcgcccgac caccagggca agggtctggg cagcgccgtc
     6061 gtgctccccg gagtggaggc ggccgagcgc gccggggtgc ccgccttcct ggagacatcc
     6121 gcgccccgca acctcccctt ctacgagcgg ctcggcttca ccgtcaccgc cgacgtcgag
     6181 gtgcccgaag gaccgcgcac ctggtgcatg acccgcaagc ccggtgcctg atacgcgtga
     6241 attcactcct caggtgcagg ctgcctatca gaaggtggtg gctggtgtgg ccaatgccct
     6301 ggctcacaaa taccactgag atctttttcc ctctgccaaa aattatgggg acatcatgaa
     6361 gccccttgag catctgactt ctggctaata aaggaaattt attttcattg caatagtgtg
     6421 ttggaatttt ttgtgtctct cactcggaag gacatatggg agggcaaatc atttaaaaca
     6481 tcagaatgag tatttggttt agagtttggc aacatatgcc catatgctgg ctgccatgaa
     6541 caaaggttgg ctataaagag gtcatcagta tatgaaacag ccccctgctg tccattcctt
     6601 attccataga aaagccttga cttgaggtta gatttttttt atattttgtt ttgtgttatt
     6661 tttttcttta acatccctaa aattttcctt acatgtttta ctagccagat ttttcctcct
     6721 ctcctgacta ctcccagtca tagctgtccc tcttctctta tggagatccc tcgacctgca
     6781 gcccaagctt gaattctcta gaattaccct gttatcccta ggtttaccga gctcttattg
     6841 gttttcaaac ttcattgact gtgccggagc ctcgagacaa ttgattaaca tcgatacggt
     6901 accgagttgg cgcgcctggg agctcacggg gacagccccc ccccaaagcc cccagggatg
     6961 taattacgtc cctcccccgc tagggggcag cagcgagccg cccggggctc cgctccggtc
     7021 cggcgctccc cccgcatccc cgagccggca gcgtgcgggg acagcccggg cacggggaag
     7081 gtggcacggg atcgctttcc tctgaacgct tctcgctgct ctttgagcct gcagacacct
     7141 ggggggatac ggggaaaaag ctttaggctg aaagagagat ttagaatgac aggcgcgcct
     7201 ggccatacat cgatacggta ccgagttggc gcgcctggga gctcacgggg acagcccccc
     7261 cccaaagccc ccagggatgt aattacgtcc ctcccccgct agggggcagc agcgagccgc
     7321 ccggggctcc gctccggtcc ggcgctcccc ccgcatcccc gagccggcag cgtgcgggga
     7381 cagcccgggc acggggaagg tggcacggga tcgctttcct ctgaacgctt ctcgctgctc
     7441 tttgagcctg cagacacctg gggggatacg gggaaaaagc tttaggctga aagagagatt
     7501 tagaatgaca ggcgcgcctg gtggcgaacg atcaactact ggcctaactg gcctcaatat
     7561 tggccattag ccatattatt cattggttat atagcataaa tcaatattgg ctattggcca
     7621 ttgcatacgt tgtatctata tcataatatg tacatttata ttggctcatg tccaatatga
     7681 ccgccatgtt ggcattgatt attgactagt tattaatagt aatcaattac ggggtcatta
     7741 gttcatagcc catatatgga gttccgcgtt acataactta cggtaaatgg cccgcctggc
     7801 tgaccgccca acgacccccg cccattgacg tcaataatga cgtatgttcc catagtaacg
     7861 ccaataggga ctttccattg acgtcaatgg gtggagtatt tacggtaaac tgcccacttg
     7921 gcagtacatc aagtgtatca tatgccaagt ccgcccccta ttgacgtcaa tgacggtaaa
     7981 tggcccgcct ggcattatgc ccagtacatg accttacggg actttcctac ttggcagtac
     8041 atctacgtat tagtcatcgc tattaccatg gtgatgcggt tttggcagta caccaatggg
     8101 cgtggatagc ggtttgactc acggggattt ccaagtctcc accccattga cgtcaatggg
     8161 agtttgtttt ggcaccaaaa tcaacgggac tttccaaaat gtcgtaataa ccccgccccg
     8221 ttgacgcaaa tgggcggtag gcgtgtacgg tgggaggtct atataagcag agctcgttta
     8281 gtgaaccgtc agatcactag aagctttatt gcggtagttt atcacagtta aattgctaac
     8341 gcagtcagtg ggcctcggcg gccaagcttg gcaatccggt actgttggta aacagataag
     8401 tttgtacaaa aaagagaggt gccaccatgg tgagcgagct gattaaggag aacatgcaca
     8461 tgaagctgta catggagggc accgtgaaca accaccactt caagtgcaca tccgagggcg
     8521 aaggcaagcc ctacgagggc acccagacca tgagaatcaa ggcggtcgag ggcggccctc
     8581 tccccttcgc cttcgacatc ctggctacca gcttcatgta cggcagcaaa accttcatca
     8641 accacaccca gggcatcccc gacttcttta agcagtcctt ccccgagggc ttcacatggg
     8701 agagagtcac cacatacgaa gatgggggcg tgctgaccgc tacccaggac accagcctcc
     8761 aggacggctg cctcatctac aacgtcaaga tcagaggggt gaacttccca tccaacggcc
     8821 ctgtgatgca gaagaaaaca ctcggctggg aggcctccac cgagacactg taccccgctg
     8881 acggcggcct ggaaggcaga gccgacatgg ccctgaagct cgtgggcggg ggccacctga
     8941 tctgcaacct taagaccaca tacagatcca agaaacccgc taagaacctc aagatgcccg
     9001 gcgtctacta tgtggacagg agactggaaa gaatcaagga ggccgacaaa gagacatacg
     9061 tcgagcagca cgaggtggct gtggccagat actgcgacct ccctagcaaa ctggggcaca
     9121 aacttaattg agcttccact ggattgtaca attaccaact gaattcactc ctcaggtgca
     9181 ggctgcctat cagaaggtgg tggctggtgt ggccaatgcc ctggctcaca aataccactg
     9241 agatcttttt ccctctgcca aaaattatgg ggacatcatg aagccccttg agcatctgac
     9301 ttctggctaa taaaggaaat ttattttcat tgcaatagtg tgttggaatt ttttgtgtct
     9361 ctcactcgga aggacatatg ggagggcaaa tcatttaaaa catcagaatg agtatttggt
     9421 ttagagtttg gcaacatatg cccatatgct ggctgccatg aacaaaggtt ggctataaag
     9481 aggtcatcag tatatgaaac agccccctgc tgtccattcc ttattccata gaaaagcctt
     9541 gacttgaggt tagatttttt ttatattttg ttttgtgtta tttttttctt taacatccct
     9601 aaaattttcc ttacatgttt tactagccag atttttcctc ctctcctgac tactcccagt
     9661 catagctgtc cctcttctct tatggagatc cctcgacctg cgct
//
LOCUS       Low_Sensor_Backb       12672 bp    DNA     circular UNA 01-MAR-2017
DEFINITION  LSBr_5and3UTR Low Sensor Backbone with 5 and 3 UTR, Reverse (BsaI/BbsI switched).
ACCESSION   urn.local.jeremy.gu-79ysrpb
VERSION     urn.local.jeremy.gu-79ysrpb
KEYWORDS    .
SOURCE      
  ORGANISM  
            .
FEATURES             Location/Qualifiers
     rep_origin      complement(72..691)
                     /label="pBR322 origin"
     CDS             complement(846..1706)
                     /modified_by="User"
                     /label="Amp(R)"
     promoter        complement(1748..1776)
                     /Imported_from="<a
                     href=""http://wishart.biology.ualberta.ca/PlasMapper"">Pla
                     sMapper</a>"
                     /Transferred_From="amp prom"
                     /Transferred_Similarity="100.00%"
                     /modified_by="User"
                     /label="Amp Promoter"
     CDS             1857..2456
                     /created_by="User"
                     /modified_by="User"
                     /label="Puro"
     terminator      2467..2993
                     /label="rb glob PA terminator"
     misc_feature    3046..3090
                     /ApEinfo_fwdcolor="#8000ff"
                     /ApEinfo_revcolor="green"
                     /ApEinfo_graphicformat="arrow_data {{0 1 2 0 0 -1} {} 0}
                     width 5 offset 0"
                     /modified_by="User"
                     /Transferred_From="Seq1"
                     /Transferred_Similarity="100.00%"
                     /label="Seq1"
     misc_feature    3145..3388
                     /created_by="User"
                     /modified_by="User"
                     /label="cHS4 core"
     misc_feature    3464..3707
                     /created_by="User"
                     /modified_by="User"
                     /label="cHS4 core"
     promoter        3770..4943
                     /modified_by="User"
                     /label="hEF1a Promoter"
     misc_feature    4945..4950
                     /created_by="User"
                     /label="BbsI"
     overhang        4953..4956
                     /created_by="User"
                     /modified_by="User"
                     /label="Q3"
     misc_feature    complement(4958..4963)
                     /created_by="User"
                     /label="BsaI"
     misc_feature    4985..5521
                     /created_by="User"
                     /label="LacZ Cassette"
     promoter        5055..5084
                     /created_by="User"
                     /label="Lac Promoter"
     misc_feature    5542..5547
                     /created_by="User"
                     /label="BsaI"
     overhang        5549..5552
                     /created_by="User"
                     /label="Q9"
     misc_feature    complement(5555..5560)
                     /created_by="User"
                     /label="BbsI"
     Gene            5571..6275
                     /created_by="User"
                     /modified_by="User"
                     /label="mKate2"
     misc_feature    6276..6281
                     /created_by="User"
                     /label="BbsI"
     overhang        6284..6287
                     /created_by="User"
                     /label="Q1"
     misc_feature    complement(6289..6294)
                     /created_by="User"
                     /label="BsaI"
     CDS             6397..7107
                     /vntifkey=4
                     /modified_by="User"
                     /label="mCherry"
     terminator      7112..7172
                     /Source="referenceToDocument: urn:local:.:gw-79ysrqa"
                     /modified_by="User"
                     /label="ndT02 Terminator"
     misc_feature    7177..7182
                     /created_by="User"
                     /label="BsaI"
     overhang        7184..7187
                     /created_by="User"
                     /label="Q2"
     misc_feature    complement(7190..7195)
                     /created_by="User"
                     /label="BbsI"
     terminator      7197..7723
                     /label="rb glob PA terminator"
     misc_feature    7738..7782
                     /ApEinfo_fwdcolor="#8000ff"
                     /ApEinfo_revcolor="green"
                     /ApEinfo_graphicformat="arrow_data {{0 1 2 0 0 -1} {} 0}
                     width 5 offset 0"
                     /Transferred_From="Seq2"
                     /Transferred_Similarity="100.00%"
                     /label="Seq2"
     misc_feature    7906..8149
                     /created_by="User"
                     /modified_by="User"
                     /label="cHS4 core"
     misc_feature    8189..8432
                     /created_by="User"
                     /modified_by="User"
                     /label="cHS4 core"
     attB4           8486..8506
                     /label="attB4"
     promoter        8553..9726
                     /modified_by="User"
                     /label="hEF1a Promoter"
     attB1           9751..9771
                     /label="attB1"
     CDS             9782..10501
                     /created_by="User"
                     /label="EBFP2"
     attB2           complement(10509..10529)
                     /label="attB2"
     terminator      10540..11066
                     /label="rb glob PA terminator"
     promoter        complement(11150..11179)
                     /Imported_from="<a
                     href=""http://wishart.biology.ualberta.ca/PlasMapper"">Pla
                     sMapper</a>"
                     /Transferred_From="lac prom"
                     /Transferred_Similarity="100.00%"
                     /label="lac prom"
     misc_feature    11288..11332
                     /ApEinfo_fwdcolor="#6666ff"
                     /ApEinfo_revcolor="green"
                     /ApEinfo_graphicformat="arrow_data {{0 1 2 0 0 -1} {} 0}
                     width 5 offset 0"
                     /modified_by="User"
                     /Transferred_From="Seq3"
                     /Transferred_Similarity="100.00%"
                     /label="Seq3"
     promoter        11403..11431
                     /Imported_from="<a
                     href=""http://wishart.biology.ualberta.ca/PlasMapper"">Pla
                     sMapper</a>"
                     /Transferred_From="amp prom"
                     /Transferred_Similarity="100.00%"
                     /label="amp prom"
     CDS             11473..12483
                     /modified_by="User"
                     /label="Spec(R)"
     misc_feature    12627..12671
                     /created_by="User"
                     /label="SeqX"
ORIGIN      
        1 aattgagggg ataacgcagg aaagaacatg tgagcaaaag gccagcaaaa ggccaggaac
       61 cgtaaaaagg ccgcgttgct ggcgtttttc cataggctcc gcccccctga cgagcatcac
      121 aaaaatcgac gctcaagtca gaggtggcga aacccgacag gactataaag ataccaggcg
      181 tttccccctg gaagctccct cgtgcgctct cctgttccga ccctgccgct taccggatac
      241 ctgtccgcct ttctcccttc gggaagcgtg gcgctttctc atagctcacg ctgtaggtat
      301 ctcagttcgg tgtaggtcgt tcgctccaag ctgggctgtg tgcacgaacc ccccgttcag
      361 cccgaccgct gcgccttatc cggtaactat cgtcttgagt ccaacccggt aagacacgac
      421 ttatcgccac tggcagcagc cactggtaac aggattagca gagcgaggta tgtaggcggt
      481 gctacagagt tcttgaagtg gtggcctaac tacggctaca ctagaagaac agtatttggt
      541 atctgcgctc tgctgaagcc agttaccttc ggaaaaagag ttggtagctc ttgatccggc
      601 aaacaaacca ccgctggtag cggtggtttt tttgtttgca agcagcagat tacgcgcaga
      661 aaaaaaggat ctcaagaaga tcctttgatc ttttctacgg ggtctgacgc tcagtggaac
      721 gaaaactcac gttaagggat tttggtcatg agattatcaa aaaggatctt cacctagatc
      781 cttttaaatt aaaaatgaag ttttaaatca atctaaagta tatatgagta aacttggtct
      841 gacagttacc aatgcttaat cagtgaggca cctatctcag cgatctgtct atttcgttca
      901 tccatagttg cctgactccc cgtcgtgtag ataactacga tacgggaggg cttaccatct
      961 ggccccagtg ctgcaatgat accgcgagaa ccacgctcac cggctccaga tttatcagca
     1021 ataaaccagc cagccggaag ggccgagcgc agaagtggtc ctgcaacttt atccgcctcc
     1081 atccagtcta ttaattgttg ccgggaagct agagtaagta gttcgccagt taatagtttg
     1141 cgcaacgttg ttgccattgc tacaggcatc gtggtgtcac gctcgtcgtt tggtatggct
     1201 tcattcagct ccggttccca acgatcaagg cgagttacat gatcccccat gttgtgcaaa
     1261 aaagcggtta gctccttcgg tcctccgatc gttgtcagaa gtaagttggc cgcagtgtta
     1321 tcactcatgg ttatggcagc actgcataat tctcttactg tcatgccatc cgtaagatgc
     1381 ttttctgtga ctggtgagta ctcaaccaag tcattctgag aatagtgtat gcggcgaccg
     1441 agttgctctt gcccggcgtc aatacgggat aataccgcgc cacatagcag aactttaaaa
     1501 gtgctcatca ttggaaaacg ttcttcgggg cgaaaactct caaggatctt accgctgttg
     1561 agatccagtt cgatgtaacc cactcgtgca cccaactgat cttcagcatc ttttactttc
     1621 accagcgttt ctgggtgagc aaaaacagga aggcaaaatg ccgcaaaaaa gggaataagg
     1681 gcgacacgga aatgttgaat actcatactc ttcctttttc aatattattg aagcatttat
     1741 cagggttatt gtctcatgag cggatacata tttgaatgta gctccgaatt tctcgagggc
     1801 ttgtcgacga cggcggtctc cgtcgtcagg atcatgaatt cgacccgcct gccaccatga
     1861 ccgagtacaa gcccacggtg cgcctcgcca cccgcgacga cgtcccccgg gccgtacgca
     1921 ccctcgccgc cgcgttcgcc gactaccccg ccacgcgcca caccgtcgac ccggaccgcc
     1981 acatcgagcg ggtcaccgag ctgcaagaac tcttcctcac gcgcgtcggg ctcgacatcg
     2041 gcaaggtgtg ggtcgcggac gacggcgccg cggtggcggt ctggaccacg ccggagagcg
     2101 tcgaagcggg ggcggtgttc gccgagatcg gcccgcgcat ggccgagttg agcggttccc
     2161 ggctggccgc gcagcaacag atggaaggcc tcctggcgcc gcaccggccc aaggagcccg
     2221 cgtggttcct ggccaccgtc ggcgtctcgc ccgaccacca gggcaagggt ctgggcagcg
     2281 ccgtcgtgct ccccggagtg gaggcggccg agcgcgccgg ggtgcccgcc ttcctggaga
     2341 catccgcgcc ccgcaacctc cccttctacg agcggctcgg cttcaccgtc accgccgacg
     2401 tcgaggtgcc cgaaggaccg cgcacctggt gcatgacccg caagcccggt gcctgatacg
     2461 cgtgaattca ctcctcaggt gcaggctgcc tatcagaagg tggtggctgg tgtggccaat
     2521 gccctggctc acaaatacca ctgagatctt tttccctctg ccaaaaatta tggggacatc
     2581 atgaagcccc ttgagcatct gacttctggc taataaagga aatttatttt cattgcaata
     2641 gtgtgttgga attttttgtg tctctcactc ggaaggacat atgggagggc aaatcattta
     2701 aaacatcaga atgagtattt ggtttagagt ttggcaacat atgcccatat gctggctgcc
     2761 atgaacaaag gttggctata aagaggtcat cagtatatga aacagccccc tgctgtccat
     2821 tccttattcc atagaaaagc cttgacttga ggttagattt tttttatatt ttgttttgtg
     2881 ttattttttt ctttaacatc cctaaaattt tccttacatg ttttactagc cagatttttc
     2941 ctcctctcct gactactccc agtcatagct gtccctcttc tcttatggag atccctcgac
     3001 ctgcagccca agcttgaatt ctctagaatt accctgttat ccctaggttt accgagctct
     3061 tattggtttt caaacttcat tgactgtgcc ggagcctcga gacaattgat taacatcgat
     3121 acggtaccga gttggcgcgc ctgggagctc acggggacag ccccccccca aagcccccag
     3181 ggatgtaatt acgtccctcc cccgctaggg ggcagcagcg agccgcccgg ggctccgctc
     3241 cggtccggcg ctccccccgc atccccgagc cggcagcgtg cggggacagc ccgggcacgg
     3301 ggaaggtggc acgggatcgc tttcctctga acgcttctcg ctgctctttg agcctgcaga
     3361 cacctggggg gatacgggga aaaagcttta ggctgaaaga gagatttaga atgacaggcg
     3421 cgcctggcca tacatcgata cggtaccgag ttggcgcgcc tgggagctca cggggacagc
     3481 ccccccccaa agcccccagg gatgtaatta cgtccctccc ccgctagggg gcagcagcga
     3541 gccgcccggg gctccgctcc ggtccggcgc tccccccgca tccccgagcc ggcagcgtgc
     3601 ggggacagcc cgggcacggg gaaggtggca cgggatcgct ttcctctgaa cgcttctcgc
     3661 tgctctttga gcctgcagac acctgggggg atacggggaa aaagctttag gctgaaagag
     3721 agatttagaa tgacaggcgc gcctggtggc gaacgatcaa ctactttaat tggctccggt
     3781 gcccgtcagt gggcagagcg cacatcgccc acagtccccg agaagttgtg gggaggggtc
     3841 ggcaattgaa ccggtgccta gagaaggtgg cgcggggtaa actgggaaag tgatgtcgtg
     3901 tactggctcc gcctttttcc cgagggtggg ggagaaccgt atataagtgc agtagtcgcc
     3961 gtgaacgttc tttttcgcaa cgggtttgcc gccagaacac aggtaagtgc cgtgtgtggt
     4021 tcccgcgggc ctggcctctt tacgggttat ggcccttgcg tgccttgaat tacttccacc
     4081 tggctgcagt acgtgattct tgatcccgag cttcgggttg gaagtgggtg ggagagttcg
     4141 aggccttgcg cttaaggagc cccttcgcct cgtgcttgag ttgaggcctg gcctgggcgc
     4201 tggggccgcc gcgtgcgaat ctggtggcac cttcgcgcct gtctcgctgc tttcgataag
     4261 tctctagcca tttaaaattt ttgatgacct gctgcgacgc tttttttctg gcaagatagt
     4321 cttgtaaatg cgggccaaga tctgcacact ggtatttcgg tttttggggc cgcgggcggc
     4381 gacggggccc gtgcgtccca gcgcacatgt tcggcgaggc ggggcctgcg agcgcggcca
     4441 ccgagaatcg gacgggggta gtctcaagct ggccggcctg ctctggtgcc tggcctcgcg
     4501 ccgccgtgta tcgccccgcc ctgggcggca aggctggccc ggtcggcacc agttgcgtga
     4561 gcggaaagat ggccgcttcc cggccctgct gcagggagct caaaatggag gacgcggcgc
     4621 tcgggagagc gggcgggtga gtcacccaca caaaggaaaa gggcctttcc gtcctcagcc
     4681 gtcgcttcat gtgactccac ggagtaccgg gcgccgtcca ggcacctcga ttagttctcg
     4741 agcttttgga gtacgtcgtc tttaggttgg ggggaggggt tttatgcgat ggagtttccc
     4801 cacactgagt gggtggagac tgaagttagg ccagcttggc acttgatgta attctccttg
     4861 gaatttgccc tttttgagtt tggatcttgg ttcattctca agcctcagac agtggttcaa
     4921 agtttttttc ttccatttca ggtggaagac aacagatgag accgcagctg gcacgacagg
     4981 tttcccgact ggaaagcggg cagtgagcgc aacgcaatta atgtgagtta gctcactcat
     5041 taggcacccc aggctttaca ctttatgctt ccggctcgta tgttgtgtgg aattgtgagc
     5101 ggataacaat ttcacacagg aaacagctat gaccatgatt acgccaagct tgcatgcctg
     5161 caggtcgact ctagaggatc cccgggtacc gagctcgaat tcactggccg tcgttttaca
     5221 acgtcgtgac tgggaaaacc ctggcgttac ccaacttaat cgccttgcag cacatccccc
     5281 tttcgccagc tggcgtaata gcgaagaggc ccgcaccgat cgcccttccc aacagttgcg
     5341 cagcctgaat ggcgaatggc gcctgatgcg gtattttctc cttacgcatc tgtgcggtat
     5401 ttcacaccgc atatggtgca ctctcagtac aatctgctct gatgccgcat agttaagcca
     5461 gccccgacac tcgccaacac ccgctgacgc gccctgacgg gcttgtctgc tcccggcatc
     5521 cgcttacaga caagctgtga cggtctcaag gtttgtcttc aggtgccacc atggtgagcg
     5581 agctgattaa ggagaacatg cacatgaagc tgtacatgga gggcaccgtg aacaaccacc
     5641 acttcaagtg cacatccgag ggcgaaggca agccctacga gggcacccag accatgagaa
     5701 tcaaggcggt cgagggcggc cctctcccct tcgccttcga catcctggct accagcttca
     5761 tgtacggcag caaaaccttc atcaaccaca cccagggcat ccccgacttc tttaagcagt
     5821 ccttccccga gggcttcaca tgggagagag tcaccacata cgaagatggg ggcgtgctga
     5881 ccgctaccca ggacaccagc ctccaggacg gctgcctcat ctacaacgtc aagatcagag
     5941 gggtgaactt cccatccaac ggccctgtga tgcagaagaa aacactcggc tgggaggcct
     6001 ccaccgagac actgtacccc gctgacggcg gcctggaagg cagagccgac atggccctga
     6061 agctcgtggg cgggggccac ctgatctgca accttaagac cacatacaga tccaagaaac
     6121 ccgctaagaa cctcaagatg cccggcgtct actatgtgga caggagactg gaaagaatca
     6181 aggaggccga caaagagaca tacgtcgagc agcacgaggt ggctgtggcc agatactgcg
     6241 acctccctag caaactgggg cacaaactta attgagaaga caagctttga gaccgaattc
     6301 aagcttggag cgttgacacc atcgaatggt gcaaaacctt tcgcggtatg gcatgatagc
     6361 gcccggtact tctagagaaa gaggagaaat actagaatgg tgagcaaggg cgaggaggat
     6421 aacatggcca tcatcaagga gttcatgcgc ttcaaggtgc acatggaggg ctccgtgaac
     6481 ggccacgagt tcgagatcga gggcgagggc gagggccgcc cctacgaggg cacccagacc
     6541 gccaagctga aggtgaccaa gggtggcccc ctgcccttcg cctgggacat cctgtcccct
     6601 cagttcatgt acggctccaa ggcctacgtg aagcaccccg ccgacatccc cgactacttg
     6661 aagctgtcct tccccgaggg cttcaagtgg gagcgcgtga tgaacttcga ggacggcggc
     6721 gtggtgaccg tgacccagga ctcctccttg caggacggcg agttcatcta caaggtgaag
     6781 ctgcgcggca ccaacttccc ctccgacggc cccgtaatgc agaagaaaac catgggctgg
     6841 gaggcctcct ccgagcggat gtaccccgag gacggcgccc tgaagggcga gatcaagcag
     6901 aggctgaagc tgaaggacgg cggccactac gacgctgagg tcaagaccac ctacaaggcc
     6961 aagaagcccg tgcagctgcc cggcgcctac aacgtcaaca tcaagttgga catcacctcc
     7021 cacaacgagg actacaccat cgtggaacag tacgaacgcg ccgagggccg ccactccacc
     7081 ggcggcatgg acgagcttta caagtaagct tctcggtacc aaattccaga aaagaggcct
     7141 cccgaaaggg gggccttttt tcgttttggt cccgctggtc tcacaacttg tcttcattca
     7201 ctcctcaggt gcaggctgcc tatcagaagg tggtggctgg tgtggccaat gccctggctc
     7261 acaaatacca ctgagatctt tttccctctg ccaaaaatta tggggacatc atgaagcccc
     7321 ttgagcatct gacttctggc taataaagga aatttatttt cattgcaata gtgtgttgga
     7381 attttttgtg tctctcactc ggaaggacat atgggagggc aaatcattta aaacatcaga
     7441 atgagtattt ggtttagagt ttggcaacat atgcccatat gctggctgcc atgaacaaag
     7501 gttggctata aagaggtcat cagtatatga aacagccccc tgctgtccat tccttattcc
     7561 atagaaaagc cttgacttga ggttagattt tttttatatt ttgttttgtg ttattttttt
     7621 ctttaacatc cctaaaattt tccttacatg ttttactagc cagatttttc ctcctctcct
     7681 gactactccc agtcatagct gtccctcttc tcttatggag atccctcgac ctgcgctggt
     7741 gcgtttttat gcttgtagta ttgtataatg tttttaagat ccaagcttct gacctcttct
     7801 cttcctccca cagggcctcg agacaattgc atcgatggta ccagtgaaag tctgcaatga
     7861 attcgagttg gcgcgcctgt cattctaaat ctctctttca gcctaaagct ttttccccgt
     7921 atccccccag gtgtctgcag gctcaaagag cagcgagaag cgttcagagg aaagcgatcc
     7981 cgtgccacct tccccgtgcc cgggctgtcc ccgcacgctg ccggctcggg gatgcggggg
     8041 gagcgccgga ccggagcgga gccccgggcg gctcgctgct gccccctagc gggggaggga
     8101 cgtaattaca tccctggggg ctttgggagg gggctgtccc cgtgagctcc caggcgcgcc
     8161 tgtcattcta aatctctctt tcagcctaaa gctttttccc cgtatccccc caggtgtctg
     8221 caggctcaaa gagcagcgag aagcgttcag aggaaagcga tcccgtgcca ccttccccgt
     8281 gcccgggctg tccccgcacg ctgccggctc ggggatgcgg ggggagcgcc ggaccggagc
     8341 ggagccccgg gcggctcgct gctgccccct agcgggggag ggacgtaatt acatccctgg
     8401 gggctttggg ggggggctgt ccccgtgagc tcccaggcgc gccaactcgg taccgtatcg
     8461 atgtcgacgt taacgctagt gatatcaact ttgtatagaa aagttggctc cgaattcgcc
     8521 cttgacagca gagatccagt ttggttaatt aattggctcc ggtgcccgtc agtgggcaga
     8581 gcgcacatcg cccacagtcc ccgagaagtt gtggggaggg gtcggcaatt gaaccggtgc
     8641 ctagagaagg tggcgcgggg taaactggga aagtgatgtc gtgtactggc tccgcctttt
     8701 tcccgagggt gggggagaac cgtatataag tgcagtagtc gccgtgaacg ttctttttcg
     8761 caacgggttt gccgccagaa cacaggtaag tgccgtgtgt ggttcccgcg ggcctggcct
     8821 ctttacgggt tatggccctt gcgtgccttg aattacttcc acctggctgc agtacgtgat
     8881 tcttgatccc gagcttcggg ttggaagtgg gtgggagagt tcgaggcctt gcgcttaagg
     8941 agccccttcg cctcgtgctt gagttgaggc ctggcctggg cgctggggcc gccgcgtgcg
     9001 aatctggtgg caccttcgcg cctgtctcgc tgctttcgat aagtctctag ccatttaaaa
     9061 tttttgatga cctgctgcga cgcttttttt ctggcaagat agtcttgtaa atgcgggcca
     9121 agatctgcac actggtattt cggtttttgg ggccgcgggc ggcgacgggg cccgtgcgtc
     9181 ccagcgcaca tgttcggcga ggcggggcct gcgagcgcgg ccaccgagaa tcggacgggg
     9241 gtagtctcaa gctggccggc ctgctctggt gcctggcctc gcgccgccgt gtatcgcccc
     9301 gccctgggcg gcaaggctgg cccggtcggc accagttgcg tgagcggaaa gatggccgct
     9361 tcccggccct gctgcaggga gctcaaaatg gaggacgcgg cgctcgggag agcgggcggg
     9421 tgagtcaccc acacaaagga aaagggcctt tccgtcctca gccgtcgctt catgtgactc
     9481 cacggagtac cgggcgccgt ccaggcacct cgattagttc tcgagctttt ggagtacgtc
     9541 gtctttaggt tggggggagg ggttttatgc gatggagttt ccccacactg agtgggtgga
     9601 gactgaagtt aggccagctt ggcacttgat gtaattctcc ttggaatttg ccctttttga
     9661 gtttggatct tggttcattc tcaagcctca gacagtggtt caaagttttt ttcttccatt
     9721 tcaggtgtcg tgagaagggc gaattcgacc caagtttgta caaaaaagca ggctcgccac
     9781 catggtgagc aagggcgagg agctgttcac cggggtggtg cccatcctgg tcgagctgga
     9841 cggcgacgta aacggccaca agttcagcgt gaggggcgag ggcgagggcg atgccaccaa
     9901 cggcaagctg accctgaagt tcatctgcac caccggcaag ctgcccgtgc cctggcccac
     9961 cctcgtgacc accctgagcc acggcgtgca gtgcttcgcc cgctaccccg accacatgaa
    10021 gcagcacgac ttcttcaagt ccgccatgcc cgaaggctac gtccaggagc gcaccatctt
    10081 cttcaaggac gacggcacct acaagacccg cgccgaggtg aagttcgagg gcgacaccct
    10141 agtgaaccgc atcgagctga agggcgtcga cttcaaggag gacggcaaca tcctggggca
    10201 caagctggag tacaacttca acagccacaa catctatatc atggccgtca agcagaagaa
    10261 cggcatcaag gtgaacttca agatccgcca caacgtggag gacggcagcg tgcagctcgc
    10321 cgaccactac cagcagaaca cccccatcgg cgacggcccc gtgctgctgc ccgacagcca
    10381 ctacctgagc acccagtccg tgctgagcaa agaccccaac gagaagcgcg atcacatggt
    10441 cctgctggag ttccgcaccg ccgccgggat cactctcggc atggacgagc tgtacaagta
    10501 ataccaccca gctttcttgt acaaagtggt acgcgtgaat tcactcctca ggtgcaggct
    10561 gcctatcaga aggtggtggc tggtgtggcc aatgccctgg ctcacaaata ccactgagat
    10621 ctttttccct ctgccaaaaa ttatggggac atcatgaagc cccttgagca tctgacttct
    10681 ggctaataaa ggaaatttat tttcattgca atagtgtgtt ggaatttttt gtgtctctca
    10741 ctcggaagga catatgggag ggcaaatcat ttaaaacatc agaatgagta tttggtttag
    10801 agtttggcaa catatgccca tatgctggct gccatgaaca aaggttggct ataaagaggt
    10861 catcagtata tgaaacagcc ccctgctgtc cattccttat tccatagaaa agccttgact
    10921 tgaggttaga ttttttttat attttgtttt gtgttatttt tttctttaac atccctaaaa
    10981 ttttccttac atgttttact agccagattt ttcctcctct cctgactact cccagtcata
    11041 gctgtccctc ttctcttatg gagatccctc gacctgcagc ccaagcttgg cgtaatcatg
    11101 gtcatagctg tttcctgtgt gaaattgtta tccgctcaca attccacaca acatacgagc
    11161 cggaagcata aagtgtaaag cctggggtgc ctaatgagtg agctaactca cattaattgc
    11221 gttgcgctca ctgcccgctt tccagtcggg aaacctgtcg tgccagcgga tcgacagtac
    11281 taagcttggt ctaataccca atctctcgtc ttatccagat gttttatacg cccttagacg
    11341 tcaggtggca cttttcgggg aaatgtgcgc ggaaccccta tttgtttatt tttctaaata
    11401 cattcaaata tgtatccgct catgagacaa taaccctgat aaatgcttca ataatattga
    11461 aaaaggaaga gtatgcgctc acgcaactgg tccagaacct tgaccgaacg cagcggtggt
    11521 aacggcgcag tggcggtttt catggcttgt tatgactgtt tttttggggt acagtctatg
    11581 cctcgggcat ccaagcagca agcgcgttac gccgtgggtc gatgtttgat gttatggagc
    11641 agcaacgatg ttacgcagca gggcagtcgc cctaaaacaa agttaaacat catgagggaa
    11701 gcggtgatcg ccgaagtatc gactcaacta tcagaggtag ttggcgtcat cgagcgccat
    11761 ctcgaaccga cgttgctggc cgtacatttg tacggctccg cagtggatgg cggcctgaag
    11821 ccacacagcg atattgattt gctggttacg gtgaccgtaa ggcttgatga aacaacgcgg
    11881 cgagctttga tcaacgacct tttggaaact tcggcttccc ctggagagag cgagattctc
    11941 cgcgctgtag aagtcaccat tgttgtgcac gacgacatca ttccgtggcg ttatccagct
    12001 aagcgcgaac tgcaatttgg agaatggcag cgcaatgaca ttcttgcagg tatcttcgag
    12061 ccagccacga tcgacattga tctggctatc ttgctgacaa aagcaagaga acatagcgtt
    12121 gccttggtag gtccagcggc ggaggaactc tttgatccgg ttcctgaaca ggatctattt
    12181 gaggcgctaa atgaaacctt aacgctatgg aactcgccgc ccgactgggc tggcgatgag
    12241 cgaaatgtag tgcttacgtt gtcccgcatt tggtacagcg cagtaaccgg caaaatcgcg
    12301 ccgaaggatg tcgctgccga ctgggcaatg gagcgcctgc cggcccagta tcagcccgtc
    12361 atacttgaag ctagacaggc ttatcttgga caagaagaag atcgcttggc ctcgcgcgca
    12421 gatcagttgg aagaatttgt ccattacgta aaaggcgaga tcaccaaggt agtcggcaaa
    12481 taactgtcag accaagttta ctcatatata ctttagattg atttaaaact tcatttttaa
    12541 tttaaaagga tctaggtgaa gatccttttt gataatctca tgaccaaaat cccttaacgt
    12601 gagttttcgt tccactgagc gtcagaggta tcactagtat tacagaggta agttataaca
    12661 gtcgcctaac cc
//
LOCUS       Low_Sensor_Backb       11536 bp    DNA     circular UNA 01-MAR-2017
DEFINITION  LSB_pSmallBob_hEF1a-mKate2-Q1-LacZ-Q2Q3_hEF1a-EBFP2.
ACCESSION   urn.local.jeremy.bv-79ypaom
VERSION     urn.local.jeremy.bv-79ypaom
KEYWORDS    .
SOURCE      
  ORGANISM  
            .
FEATURES             Location/Qualifiers
     rep_origin      complement(72..691)
                     /label="pBR322 origin"
     CDS             complement(846..1706)
                     /modified_by="User"
                     /label="Amp(R)"
     promoter        complement(1748..1776)
                     /Imported_from="<a
                     href=""http://wishart.biology.ualberta.ca/PlasMapper"">Pla
                     sMapper</a>"
                     /Transferred_From="amp prom"
                     /Transferred_Similarity="100.00%"
                     /modified_by="User"
                     /label="Amp Promoter"
     CDS             1857..2456
                     /created_by="User"
                     /modified_by="User"
                     /label="Puro"
     terminator      2467..2993
                     /label="rb glob PA terminator"
     misc_feature    3046..3090
                     /ApEinfo_fwdcolor="#8000ff"
                     /ApEinfo_revcolor="green"
                     /ApEinfo_graphicformat="arrow_data {{0 1 2 0 0 -1} {} 0}
                     width 5 offset 0"
                     /modified_by="User"
                     /Transferred_From="Seq1"
                     /Transferred_Similarity="100.00%"
                     /label="Seq1"
     misc_feature    3095..3345
                     /created_by="User"
                     /label="cHS4 Core"
     misc_feature    3376..3626
                     /created_by="User"
                     /label="cHS4 Core"
     misc_feature    complement(3634..3639)
                     /created_by="User"
                     /label="BsmBI"
     attB4           3641..3661
                     /label="attB4"
     promoter        3708..4881
                     /modified_by="User"
                     /label="hEF1a Promoter"
     attB1           4906..4926
                     /label="attB1"
     Gene            4946..5650
                     /created_by="User"
                     /modified_by="User"
                     /label="mKate2"
     Q               5651
                     /created_by="User"
                     /label="QX"
     attB2           complement(5664..5684)
                     /label="attB2"
     misc_feature    5702..5707
                     /created_by="User"
                     /label="BsaI"
     overhang        5709..5712
                     /created_by="User"
                     /label="Q1"
     misc_feature    complement(5715..5720)
                     /created_by="User"
                     /label="BbsI"
     misc_feature    5742..6278
                     /created_by="User"
                     /modified_by="User"
                     /label="LacZ Cassette"
     promoter        5812..5841
                     /Imported_from="<a
                     href=""http://wishart.biology.ualberta.ca/PlasMapper"">Pla
                     sMapper</a>"
                     /Transferred_From="lac prom"
                     /Transferred_Similarity="100.00%"
                     /modified_by="User"
                     /label="Lac Promoter"
     misc_feature    complement(6273..6298)
                     /Sequence="GTCACAGCTTGTCTGTAAGCGGATGC"
                     /Hairpin_Tm="53.5"
                     /Tm="66.2"
                     /Self_Dimer_Tm="10.2"
                     /%GC="53.8"
                     /created_by="primer3"
                     /label="rev"
                     /note="Geneious type: primer_bind_reverse"
     misc_feature    6299..6304
                     /created_by="User"
                     /label="BbsI"
     overhang        6307..6310
                     /created_by="User"
                     /modified_by="User"
                     /label="Q2"
     overhang        6311..6314
                     /created_by="User"
                     /label="Q3"
     misc_feature    complement(6316..6321)
                     /created_by="User"
                     /label="BsaI"
     terminator      6327..6853
                     /label="rb glob PA terminator"
     misc_feature    6860..6904
                     /ApEinfo_fwdcolor="#8000ff"
                     /ApEinfo_revcolor="green"
                     /ApEinfo_graphicformat="arrow_data {{0 1 2 0 0 -1} {} 0}
                     width 5 offset 0"
                     /Transferred_From="Seq2"
                     /Transferred_Similarity="100.00%"
                     /label="Seq2"
     misc_feature    7028..7271
                     /created_by="User"
                     /modified_by="User"
                     /label="cHS4 core"
     misc_feature    7311..7554
                     /created_by="User"
                     /modified_by="User"
                     /label="cHS4 core"
     attB4           7608..7628
                     /label="attB4"
     promoter        7675..8848
                     /modified_by="User"
                     /label="hEF1a Promoter"
     attB1           8873..8893
                     /label="attB1"
     CDS             8904..9623
                     /created_by="User"
                     /label="EBFP2"
     attB2           complement(9631..9651)
                     /label="attB2"
     terminator      9662..10188
                     /label="rb glob PA terminator"
     promoter        complement(10272..10301)
                     /label="lac promoter"
     misc_feature    10410..10454
                     /ApEinfo_fwdcolor="#6666ff"
                     /ApEinfo_revcolor="green"
                     /ApEinfo_graphicformat="arrow_data {{0 1 2 0 0 -1} {} 0}
                     width 5 offset 0"
                     /modified_by="User"
                     /Transferred_From="Seq3"
                     /Transferred_Similarity="100.00%"
                     /label="Seq3"
     CDS             10562..11371
                     /invitrogen="""1210000"
                     /label="Kan(R)"
     misc_feature    11491..11535
                     /created_by="User"
                     /label="SeqX"
ORIGIN      
        1 aattgagggg ataacgcagg aaagaacatg tgagcaaaag gccagcaaaa ggccaggaac
       61 cgtaaaaagg ccgcgttgct ggcgtttttc cataggctcc gcccccctga cgagcatcac
      121 aaaaatcgac gctcaagtca gaggtggcga aacccgacag gactataaag ataccaggcg
      181 tttccccctg gaagctccct cgtgcgctct cctgttccga ccctgccgct taccggatac
      241 ctgtccgcct ttctcccttc gggaagcgtg gcgctttctc atagctcacg ctgtaggtat
      301 ctcagttcgg tgtaggtcgt tcgctccaag ctgggctgtg tgcacgaacc ccccgttcag
      361 cccgaccgct gcgccttatc cggtaactat cgtcttgagt ccaacccggt aagacacgac
      421 ttatcgccac tggcagcagc cactggtaac aggattagca gagcgaggta tgtaggcggt
      481 gctacagagt tcttgaagtg gtggcctaac tacggctaca ctagaagaac agtatttggt
      541 atctgcgctc tgctgaagcc agttaccttc ggaaaaagag ttggtagctc ttgatccggc
      601 aaacaaacca ccgctggtag cggtggtttt tttgtttgca agcagcagat tacgcgcaga
      661 aaaaaaggat ctcaagaaga tcctttgatc ttttctacgg ggtctgacgc tcagtggaac
      721 gaaaactcac gttaagggat tttggtcatg agattatcaa aaaggatctt cacctagatc
      781 cttttaaatt aaaaatgaag ttttaaatca atctaaagta tatatgagta aacttggtct
      841 gacagttacc aatgcttaat cagtgaggca cctatctcag cgatctgtct atttcgttca
      901 tccatagttg cctgactccc cgtcgtgtag ataactacga tacgggaggg cttaccatct
      961 ggccccagtg ctgcaatgat accgcgagaa ccacgctcac cggctccaga tttatcagca
     1021 ataaaccagc cagccggaag ggccgagcgc agaagtggtc ctgcaacttt atccgcctcc
     1081 atccagtcta ttaattgttg ccgggaagct agagtaagta gttcgccagt taatagtttg
     1141 cgcaacgttg ttgccattgc tacaggcatc gtggtgtcac gctcgtcgtt tggtatggct
     1201 tcattcagct ccggttccca acgatcaagg cgagttacat gatcccccat gttgtgcaaa
     1261 aaagcggtta gctccttcgg tcctccgatc gttgtcagaa gtaagttggc cgcagtgtta
     1321 tcactcatgg ttatggcagc actgcataat tctcttactg tcatgccatc cgtaagatgc
     1381 ttttctgtga ctggtgagta ctcaaccaag tcattctgag aatagtgtat gcggcgaccg
     1441 agttgctctt gcccggcgtc aatacgggat aataccgcgc cacatagcag aactttaaaa
     1501 gtgctcatca ttggaaaacg ttcttcgggg cgaaaactct caaggatctt accgctgttg
     1561 agatccagtt cgatgtaacc cactcgtgca cccaactgat cttcagcatc ttttactttc
     1621 accagcgttt ctgggtgagc aaaaacagga aggcaaaatg ccgcaaaaaa gggaataagg
     1681 gcgacacgga aatgttgaat actcatactc ttcctttttc aatattattg aagcatttat
     1741 cagggttatt gtctcatgag cggatacata tttgaatgta gctccgaatt tctcgagggc
     1801 ttgtcgacga cggcggtctc cgtcgtcagg atcatgaatt cgacccgcct gccaccatga
     1861 ccgagtacaa gcccacggtg cgcctcgcca cccgcgacga cgtcccccgg gccgtacgca
     1921 ccctcgccgc cgcgttcgcc gactaccccg ccacgcgcca caccgtcgac ccggaccgcc
     1981 acatcgagcg ggtcaccgag ctgcaagaac tcttcctcac gcgcgtcggg ctcgacatcg
     2041 gcaaggtgtg ggtcgcggac gacggcgccg cggtggcggt ctggaccacg ccggagagcg
     2101 tcgaagcggg ggcggtgttc gccgagatcg gcccgcgcat ggccgagttg agcggttccc
     2161 ggctggccgc gcagcaacag atggaaggcc tcctggcgcc gcaccggccc aaggagcccg
     2221 cgtggttcct ggccaccgtc ggcgtctcgc ccgaccacca gggcaagggt ctgggcagcg
     2281 ccgtcgtgct ccccggagtg gaggcggccg agcgcgccgg ggtgcccgcc ttcctggaga
     2341 catccgcgcc ccgcaacctc cccttctacg agcggctcgg cttcaccgtc accgccgacg
     2401 tcgaggtgcc cgaaggaccg cgcacctggt gcatgacccg caagcccggt gcctgatacg
     2461 cgtgaattca ctcctcaggt gcaggctgcc tatcagaagg tggtggctgg tgtggccaat
     2521 gccctggctc acaaatacca ctgagatctt tttccctctg ccaaaaatta tggggacatc
     2581 atgaagcccc ttgagcatct gacttctggc taataaagga aatttatttt cattgcaata
     2641 gtgtgttgga attttttgtg tctctcactc ggaaggacat atgggagggc aaatcattta
     2701 aaacatcaga atgagtattt ggtttagagt ttggcaacat atgcccatat gctggctgcc
     2761 atgaacaaag gttggctata aagaggtcat cagtatatga aacagccccc tgctgtccat
     2821 tccttattcc atagaaaagc cttgacttga ggttagattt tttttatatt ttgttttgtg
     2881 ttattttttt ctttaacatc cctaaaattt tccttacatg ttttactagc cagatttttc
     2941 ctcctctcct gactactccc agtcatagct gtccctcttc tcttatggag atccctcgac
     3001 ctgcagccca agcttgaatt ctctagaatt accctgttat ccctaggttt accgagctct
     3061 tattggtttt caaacttcat tgactgtgcc caacgcgcct gggagctcac ggggacagcc
     3121 cccccccaaa gcccccaggg atgtaattac gtccctcccc cgctaggggg cagcagcgag
     3181 ccgcccgggg ctccgctccg gtccggcgct ccccccgcat ccccgagccg gcagcgtgcg
     3241 gggacagccc gggcacgggg aaggtggcac gggatcgctt tcctctgaac gcttctcgct
     3301 gctctttgag cctgcagaca cctgggggga tacggggaaa aagctaggct gaaagaccgg
     3361 ttcttagaat gacacgcgcc tgggagctca cggggacagc ccccccccaa agcccccagg
     3421 gatgtaatta cgtccctccc ccgctagggg gcagcagcga gccgcccggg gctccgctcc
     3481 ggtccggcgc tccccccgca tccccgagcc ggcagcgtgc ggggacagcc cgggcacggg
     3541 gaaggtggca cgggatcgct ttcctctgaa cgcttctcgc tgctctttga gcctgcagac
     3601 acctgggggg atacggggaa aaagctaact tctgagacga caactttgta tagaaaagtt
     3661 ggctccgaat tcgcccttga cagcagagat ccagtttggt taattaattg gctccggtgc
     3721 ccgtcagtgg gcagagcgca catcgcccac agtccccgag aagttgtggg gaggggtcgg
     3781 caattgaacc ggtgcctaga gaaggtggcg cggggtaaac tgggaaagtg atgtcgtgta
     3841 ctggctccgc ctttttcccg agggtggggg agaaccgtat ataagtgcag tagtcgccgt
     3901 gaacgttctt tttcgcaacg ggtttgccgc cagaacacag gtaagtgccg tgtgtggttc
     3961 ccgcgggcct ggcctcttta cgggttatgg cccttgcgtg ccttgaatta cttccacctg
     4021 gctgcagtac gtgattcttg atcccgagct tcgggttgga agtgggtggg agagttcgag
     4081 gccttgcgct taaggagccc cttcgcctcg tgcttgagtt gaggcctggc ctgggcgctg
     4141 gggccgccgc gtgcgaatct ggtggcacct tcgcgcctgt ctcgctgctt tcgataagtc
     4201 tctagccatt taaaattttt gatgacctgc tgcgacgctt tttttctggc aagatagtct
     4261 tgtaaatgcg ggccaagatc tgcacactgg tatttcggtt tttggggccg cgggcggcga
     4321 cggggcccgt gcgtcccagc gcacatgttc ggcgaggcgg ggcctgcgag cgcggccacc
     4381 gagaatcgga cgggggtagt ctcaagctgg ccggcctgct ctggtgcctg gcctcgcgcc
     4441 gccgtgtatc gccccgccct gggcggcaag gctggcccgg tcggcaccag ttgcgtgagc
     4501 ggaaagatgg ccgcttcccg gccctgctgc agggagctca aaatggagga cgcggcgctc
     4561 gggagagcgg gcgggtgagt cacccacaca aaggaaaagg gcctttccgt cctcagccgt
     4621 cgcttcatgt gactccacgg agtaccgggc gccgtccagg cacctcgatt agttctcgag
     4681 cttttggagt acgtcgtctt taggttgggg ggaggggttt tatgcgatgg agtttcccca
     4741 cactgagtgg gtggagactg aagttaggcc agcttggcac ttgatgtaat tctccttgga
     4801 atttgccctt tttgagtttg gatcttggtt cattctcaag cctcagacag tggttcaaag
     4861 tttttttctt ccatttcagg tgtcgtgaga agggcgaatt cgacccaagt ttgtacaaaa
     4921 aagcaggctg gatccaggtg ccaccatggt gagcgagctg attaaggaga acatgcacat
     4981 gaagctgtac atggagggca ccgtgaacaa ccaccacttc aagtgcacat ccgagggcga
     5041 aggcaagccc tacgagggca cccagaccat gagaatcaag gcggtcgagg gcggccctct
     5101 ccccttcgcc ttcgacatcc tggctaccag cttcatgtac ggcagcaaaa ccttcatcaa
     5161 ccacacccag ggcatccccg acttctttaa gcagtccttc cccgagggct tcacatggga
     5221 gagagtcacc acatacgaag atgggggcgt gctgaccgct acccaggaca ccagcctcca
     5281 ggacggctgc ctcatctaca acgtcaagat cagaggggtg aacttcccat ccaacggccc
     5341 tgtgatgcag aagaaaacac tcggctggga ggcctccacc gagacactgt accccgctga
     5401 cggcggcctg gaaggcagag ccgacatggc cctgaagctc gtgggcgggg gccacctgat
     5461 ctgcaacctt aagaccacat acagatccaa gaaacccgct aagaacctca agatgcccgg
     5521 cgtctactat gtggacagga gactggaaag aatcaaggag gccgacaaag agacatacgt
     5581 cgagcagcac gaggtggctg tggccagata ctgcgacctc cctagcaaac tggggcacaa
     5641 acttaattga gaattctacc acccagcttt cttgtacaaa gtggtacgtc tcaagaccag
     5701 aggtctctgc ttaagtcttc gcagctggca cgacaggttt gccgactgga aagcgggcag
     5761 tgagcgcaac gcaattaatg tgagttagct cactcattag gcaccccagg ctttacactt
     5821 tatgcttccg gctcgtatgt tgtgtggaat tgtgagcgga taacaatttc acacaggaaa
     5881 cagctatgac catgattacg ccaagcttgc atgcctgcag gtcgactcta gaggatcccc
     5941 gggtaccgag ctcgaattca ctggccgtcg ttttacaacg tcgtgactgg gaaaaccctg
     6001 gcgttaccca acttaatcgc cttgcagcac atcccccttt cgccagctgg cgtaatagcg
     6061 aagaggcccg caccgatcgc ccttcccaac agttgcgcag cctgaatggc gaatggcgcc
     6121 tgatgcggta ttttctcctt acgcatctgt gcggtatttc acaccgcata tggtgcactc
     6181 tcagtacaat ctgctctgat gccgcatagt taagccagcc ccgacacccg ccaacacccg
     6241 ctgacgcgcc ctgacgggct tgtctgctcc cggcatccgc ttacagacaa gctgtgacga
     6301 agacttcaac cagaagagac ctgtgcttca ctcctcaggt gcaggctgcc tatcagaagg
     6361 tggtggctgg tgtggccaat gccctggctc acaaatacca ctgagatctt tttccctctg
     6421 ccaaaaatta tggggacatc atgaagcccc ttgagcatct gacttctggc taataaagga
     6481 aatttatttt cattgcaata gtgtgttgga attttttgtg tctctcactc ggaaggacat
     6541 atgggagggc aaatcattta aaacatcaga atgagtattt ggtttagagt ttggcaacat
     6601 atgcccatat gctggctgcc atgaacaaag gttggctata aagaggtcat cagtatatga
     6661 aacagccccc tgctgtccat tccttattcc atagaaaagc cttgacttga ggttagattt
     6721 tttttatatt ttgttttgtg ttattttttt ctttaacatc cctaaaattt tccttacatg
     6781 ttttactagc cagatttttc ctcctctcct gactactccc agtcatagct gtccctcttc
     6841 tcttatggag atcccgagcg gtgcgttttt atgcttgtag tattgtataa tgtttttaag
     6901 atccaagctt ctgacctctt ctcttcctcc cacagggcct cgagacaatt gcatcgatgg
     6961 taccagtgaa agtctgcaat gaattcgagt tggcgcgcct gtcattctaa atctctcttt
     7021 cagcctaaag ctttttcccc gtatcccccc aggtgtctgc aggctcaaag agcagcgaga
     7081 agcgttcaga ggaaagcgat cccgtgccac cttccccgtg cccgggctgt ccccgcacgc
     7141 tgccggctcg gggatgcggg gggagcgccg gaccggagcg gagccccggg cggctcgctg
     7201 ctgcccccta gcgggggagg gacgtaatta catccctggg ggctttggga gggggctgtc
     7261 cccgtgagct cccaggcgcg cctgtcattc taaatctctc tttcagccta aagctttttc
     7321 cccgtatccc cccaggtgtc tgcaggctca aagagcagcg agaagcgttc agaggaaagc
     7381 gatcccgtgc caccttcccc gtgcccgggc tgtccccgca cgctgccggc tcggggatgc
     7441 ggggggagcg ccggaccgga gcggagcccc gggcggctcg ctgctgcccc ctagcggggg
     7501 agggacgtaa ttacatccct gggggctttg ggggggggct gtccccgtga gctcccaggc
     7561 gcgccaactc ggtaccgtat cgatgtcgac gttaacgcta gtgatatcaa ctttgtatag
     7621 aaaagttggc tccgaattcg cccttgacag cagagatcca gtttggttaa ttaattggct
     7681 ccggtgcccg tcagtgggca gagcgcacat cgcccacagt ccccgagaag ttgtggggag
     7741 gggtcggcaa ttgaaccggt gcctagagaa ggtggcgcgg ggtaaactgg gaaagtgatg
     7801 tcgtgtactg gctccgcctt tttcccgagg gtgggggaga accgtatata agtgcagtag
     7861 tcgccgtgaa cgttcttttt cgcaacgggt ttgccgccag aacacaggta agtgccgtgt
     7921 gtggttcccg cgggcctggc ctctttacgg gttatggccc ttgcgtgcct tgaattactt
     7981 ccacctggct gcagtacgtg attcttgatc ccgagcttcg ggttggaagt gggtgggaga
     8041 gttcgaggcc ttgcgcttaa ggagcccctt cgcctcgtgc ttgagttgag gcctggcctg
     8101 ggcgctgggg ccgccgcgtg cgaatctggt ggcaccttcg cgcctgtctc gctgctttcg
     8161 ataagtctct agccatttaa aatttttgat gacctgctgc gacgcttttt ttctggcaag
     8221 atagtcttgt aaatgcgggc caagatctgc acactggtat ttcggttttt ggggccgcgg
     8281 gcggcgacgg ggcccgtgcg tcccagcgca catgttcggc gaggcggggc ctgcgagcgc
     8341 ggccaccgag aatcggacgg gggtagtctc aagctggccg gcctgctctg gtgcctggcc
     8401 tcgcgccgcc gtgtatcgcc ccgccctggg cggcaaggct ggcccggtcg gcaccagttg
     8461 cgtgagcgga aagatggccg cttcccggcc ctgctgcagg gagctcaaaa tggaggacgc
     8521 ggcgctcggg agagcgggcg ggtgagtcac ccacacaaag gaaaagggcc tttccgtcct
     8581 cagccgtcgc ttcatgtgac tccacggagt accgggcgcc gtccaggcac ctcgattagt
     8641 tctcgagctt ttggagtacg tcgtctttag gttgggggga ggggttttat gcgatggagt
     8701 ttccccacac tgagtgggtg gagactgaag ttaggccagc ttggcacttg atgtaattct
     8761 ccttggaatt tgcccttttt gagtttggat cttggttcat tctcaagcct cagacagtgg
     8821 ttcaaagttt ttttcttcca tttcaggtgt cgtgagaagg gcgaattcga cccaagtttg
     8881 tacaaaaaag caggctcgcc accatggtga gcaagggcga ggagctgttc accggggtgg
     8941 tgcccatcct ggtcgagctg gacggcgacg taaacggcca caagttcagc gtgaggggcg
     9001 agggcgaggg cgatgccacc aacggcaagc tgaccctgaa gttcatctgc accaccggca
     9061 agctgcccgt gccctggccc accctcgtga ccaccctgag ccacggcgtg cagtgcttcg
     9121 cccgctaccc cgaccacatg aagcagcacg acttcttcaa gtccgccatg cccgaaggct
     9181 acgtccagga gcgcaccatc ttcttcaagg acgacggcac ctacaagacc cgcgccgagg
     9241 tgaagttcga gggcgacacc ctagtgaacc gcatcgagct gaagggcgtc gacttcaagg
     9301 aggacggcaa catcctgggg cacaagctgg agtacaactt caacagccac aacatctata
     9361 tcatggccgt caagcagaag aacggcatca aggtgaactt caagatccgc cacaacgtgg
     9421 aggacggcag cgtgcagctc gccgaccact accagcagaa cacccccatc ggcgacggcc
     9481 ccgtgctgct gcccgacagc cactacctga gcacccagtc cgtgctgagc aaagacccca
     9541 acgagaagcg cgatcacatg gtcctgctgg agttccgcac cgccgccggg atcactctcg
     9601 gcatggacga gctgtacaag taataccacc cagctttctt gtacaaagtg gtacgcgtga
     9661 attcactcct caggtgcagg ctgcctatca gaaggtggtg gctggtgtgg ccaatgccct
     9721 ggctcacaaa taccactgag atctttttcc ctctgccaaa aattatgggg acatcatgaa
     9781 gccccttgag catctgactt ctggctaata aaggaaattt attttcattg caatagtgtg
     9841 ttggaatttt ttgtgtctct cactcggaag gacatatggg agggcaaatc atttaaaaca
     9901 tcagaatgag tatttggttt agagtttggc aacatatgcc catatgctgg ctgccatgaa
     9961 caaaggttgg ctataaagag gtcatcagta tatgaaacag ccccctgctg tccattcctt
    10021 attccataga aaagccttga cttgaggtta gatttttttt atattttgtt ttgtgttatt
    10081 tttttcttta acatccctaa aattttcctt acatgtttta ctagccagat ttttcctcct
    10141 ctcctgacta ctcccagtca tagctgtccc tcttctctta tggagatccc tcgacctgca
    10201 gcccaagctt ggcgtaatca tggtcatagc tgtttcctgt gtgaaattgt tatccgctca
    10261 caattccaca caacatacga gccggaagca taaagtgtaa agcctggggt gcctaatgag
    10321 tgagctaact cacattaatt gcgttgcgct cactgcccgc tttccagtcg ggaaacctgt
    10381 cgtgccagcg gatcgacagt actaagcttg gtctaatacc caatctctcg tcttatccag
    10441 atgttttata cgcctctggc ccgtgtctca aaatctctga tgttacattg cacaagataa
    10501 aataatatca tcatgaacaa taaaactgtc tgcttacata aacagtaata caaggggtgt
    10561 tatgagccat attcaacggg aaacgtcgag gccgcgatta aattccaaca tggatgctga
    10621 tttatatggg tataaatggg ctcgcgataa tgtcgggcaa tcaggtgcga caatctatcg
    10681 cttgtatggg aagcccgatg cgccagagtt gtttctgaaa catggcaaag gtagcgttgc
    10741 caatgatgtt acagatgaga tggtcagact aaactggctg acggaattta tgcctcttcc
    10801 gaccatcaag cattttatcc gtactcctga tgatgcatgg ttactcacca ctgcgatccc
    10861 cggaaaaaca gcattccagg tattagaaga atatcctgat tcaggtgaaa atattgttga
    10921 tgcgctggca gtgttcctgc gccggttgca ttcgattcct gtttgtaatt gtccttttaa
    10981 cagcgatcgc gtatttcgtc tcgctcaggc gcaatcacga atgaataacg gtttggttga
    11041 tgcgagtgat tttgatgacg agcgtaatgg ctggcctgtt gaacaagtct ggaaagaaat
    11101 gcataaactt ttgccattct caccggattc agtcgtcact catggtgatt tctcacttga
    11161 taaccttatt tttgacgagg ggaaattaat aggttgtatt gatgttggac gagtcggaat
    11221 cgcagaccga taccaggatc ttgccatcct atggaactgc ctcggtgagt tttctccttc
    11281 attacagaaa cggctttttc aaaaatatgg tattgataat cctgatatga ataaattgca
    11341 gtttcatttg atgctcgatg agtttttcta atcagaattg gttaattggt tgtaacactg
    11401 gcagagcatt acgctgactt gacgggacgg cgcaagctca tgaccaaaat cccttaacgt
    11461 gagttacgcg tcgttccact gagcgtcaga ggtatcacta gtattacaga ggtaagttat
    11521 aacagtcgcc taaccc
//
LOCUS       Low_Sensor_Backb       11835 bp    DNA     circular UNA 01-MAR-2017
DEFINITION  LSBr Low Sensor Backbone, Reverse (BsaI/BbsI switched).
ACCESSION   urn.local.jeremy.d2-79yr896
VERSION     urn.local.jeremy.d2-79yr896
KEYWORDS    .
SOURCE      
  ORGANISM  
            .
FEATURES             Location/Qualifiers
     rep_origin      complement(72..691)
                     /label="pBR322 origin"
     CDS             complement(846..1706)
                     /modified_by="User"
                     /label="Amp(R)"
     promoter        complement(1748..1776)
                     /Imported_from="<a
                     href=""http://wishart.biology.ualberta.ca/PlasMapper"">Pla
                     sMapper</a>"
                     /Transferred_From="amp prom"
                     /Transferred_Similarity="100.00%"
                     /modified_by="User"
                     /label="Amp Promoter"
     CDS             1857..2456
                     /created_by="User"
                     /modified_by="User"
                     /label="Puro"
     terminator      2467..2993
                     /label="rb glob PA terminator"
     misc_feature    3046..3090
                     /ApEinfo_fwdcolor="#8000ff"
                     /ApEinfo_revcolor="green"
                     /ApEinfo_graphicformat="arrow_data {{0 1 2 0 0 -1} {} 0}
                     width 5 offset 0"
                     /modified_by="User"
                     /Transferred_From="Seq1"
                     /Transferred_Similarity="100.00%"
                     /label="Seq1"
     misc_feature    3095..3345
                     /created_by="User"
                     /label="cHS4 Core"
     misc_feature    3376..3626
                     /created_by="User"
                     /label="cHS4 Core"
     attB4           3641..3661
                     /label="attB4"
     promoter        3708..4881
                     /modified_by="User"
                     /label="hEF1a Promoter"
     attB1           4906..4926
                     /label="attB1"
     Gene            4969..5673
                     /created_by="User"
                     /modified_by="User"
                     /label="mKate2"
     attB2           complement(5701..5721)
                     /label="attB2"
     misc_feature    5739..5744
                     /created_by="User"
                     /label="BbsI"
     overhang        5747..5750
                     /created_by="User"
                     /label="Q1"
     overhang        5751..5754
                     /created_by="User"
                     /modified_by="User"
                     /label="Q1\"
     misc_feature    complement(5756..5761)
                     /created_by="User"
                     /label="BsaI"
     misc_feature    5783..6319
                     /created_by="User"
                     /modified_by="User"
                     /label="LacZ Cassette"
     promoter        5853..5882
                     /Imported_from="<a
                     href=""http://wishart.biology.ualberta.ca/PlasMapper"">Pla
                     sMapper</a>"
                     /Transferred_From="lac prom"
                     /Transferred_Similarity="100.00%"
                     /modified_by="User"
                     /label="Lac Promoter"
     misc_feature    6340..6345
                     /created_by="User"
                     /label="BsaI"
     overhang        6347..6350
                     /created_by="User"
                     /label="Q2"
     overhang        6351..6354
                     /created_by="User"
                     /modified_by="User"
                     /label="Q2"
     misc_feature    complement(6357..6362)
                     /created_by="User"
                     /label="BbsI"
     terminator      6368..6894
                     /label="rb glob PA terminator"
     misc_feature    6901..6945
                     /ApEinfo_fwdcolor="#8000ff"
                     /ApEinfo_revcolor="green"
                     /ApEinfo_graphicformat="arrow_data {{0 1 2 0 0 -1} {} 0}
                     width 5 offset 0"
                     /Transferred_From="Seq2"
                     /Transferred_Similarity="100.00%"
                     /label="Seq2"
     misc_feature    7069..7312
                     /created_by="User"
                     /modified_by="User"
                     /label="cHS4 core"
     misc_feature    7352..7595
                     /created_by="User"
                     /modified_by="User"
                     /label="cHS4 core"
     attB4           7649..7669
                     /label="attB4"
     promoter        7716..8889
                     /modified_by="User"
                     /label="hEF1a Promoter"
     attB1           8914..8934
                     /label="attB1"
     CDS             8945..9664
                     /created_by="User"
                     /label="EBFP2"
     attB2           complement(9672..9692)
                     /label="attB2"
     terminator      9703..10229
                     /label="rb glob PA terminator"
     promoter        complement(10313..10342)
                     /Imported_from="<a
                     href=""http://wishart.biology.ualberta.ca/PlasMapper"">Pla
                     sMapper</a>"
                     /Transferred_From="lac prom"
                     /Transferred_Similarity="100.00%"
                     /label="lac prom"
     misc_feature    10451..10495
                     /ApEinfo_fwdcolor="#6666ff"
                     /ApEinfo_revcolor="green"
                     /ApEinfo_graphicformat="arrow_data {{0 1 2 0 0 -1} {} 0}
                     width 5 offset 0"
                     /modified_by="User"
                     /Transferred_From="Seq3"
                     /Transferred_Similarity="100.00%"
                     /label="Seq3"
     promoter        10566..10594
                     /Imported_from="<a
                     href=""http://wishart.biology.ualberta.ca/PlasMapper"">Pla
                     sMapper</a>"
                     /Transferred_From="amp prom"
                     /Transferred_Similarity="100.00%"
                     /label="amp prom"
     CDS             10636..11646
                     /modified_by="User"
                     /label="Spec(R)"
     misc_feature    11790..11834
                     /created_by="User"
                     /label="SeqX"
ORIGIN      
        1 aattgagggg ataacgcagg aaagaacatg tgagcaaaag gccagcaaaa ggccaggaac
       61 cgtaaaaagg ccgcgttgct ggcgtttttc cataggctcc gcccccctga cgagcatcac
      121 aaaaatcgac gctcaagtca gaggtggcga aacccgacag gactataaag ataccaggcg
      181 tttccccctg gaagctccct cgtgcgctct cctgttccga ccctgccgct taccggatac
      241 ctgtccgcct ttctcccttc gggaagcgtg gcgctttctc atagctcacg ctgtaggtat
      301 ctcagttcgg tgtaggtcgt tcgctccaag ctgggctgtg tgcacgaacc ccccgttcag
      361 cccgaccgct gcgccttatc cggtaactat cgtcttgagt ccaacccggt aagacacgac
      421 ttatcgccac tggcagcagc cactggtaac aggattagca gagcgaggta tgtaggcggt
      481 gctacagagt tcttgaagtg gtggcctaac tacggctaca ctagaagaac agtatttggt
      541 atctgcgctc tgctgaagcc agttaccttc ggaaaaagag ttggtagctc ttgatccggc
      601 aaacaaacca ccgctggtag cggtggtttt tttgtttgca agcagcagat tacgcgcaga
      661 aaaaaaggat ctcaagaaga tcctttgatc ttttctacgg ggtctgacgc tcagtggaac
      721 gaaaactcac gttaagggat tttggtcatg agattatcaa aaaggatctt cacctagatc
      781 cttttaaatt aaaaatgaag ttttaaatca atctaaagta tatatgagta aacttggtct
      841 gacagttacc aatgcttaat cagtgaggca cctatctcag cgatctgtct atttcgttca
      901 tccatagttg cctgactccc cgtcgtgtag ataactacga tacgggaggg cttaccatct
      961 ggccccagtg ctgcaatgat accgcgagaa ccacgctcac cggctccaga tttatcagca
     1021 ataaaccagc cagccggaag ggccgagcgc agaagtggtc ctgcaacttt atccgcctcc
     1081 atccagtcta ttaattgttg ccgggaagct agagtaagta gttcgccagt taatagtttg
     1141 cgcaacgttg ttgccattgc tacaggcatc gtggtgtcac gctcgtcgtt tggtatggct
     1201 tcattcagct ccggttccca acgatcaagg cgagttacat gatcccccat gttgtgcaaa
     1261 aaagcggtta gctccttcgg tcctccgatc gttgtcagaa gtaagttggc cgcagtgtta
     1321 tcactcatgg ttatggcagc actgcataat tctcttactg tcatgccatc cgtaagatgc
     1381 ttttctgtga ctggtgagta ctcaaccaag tcattctgag aatagtgtat gcggcgaccg
     1441 agttgctctt gcccggcgtc aatacgggat aataccgcgc cacatagcag aactttaaaa
     1501 gtgctcatca ttggaaaacg ttcttcgggg cgaaaactct caaggatctt accgctgttg
     1561 agatccagtt cgatgtaacc cactcgtgca cccaactgat cttcagcatc ttttactttc
     1621 accagcgttt ctgggtgagc aaaaacagga aggcaaaatg ccgcaaaaaa gggaataagg
     1681 gcgacacgga aatgttgaat actcatactc ttcctttttc aatattattg aagcatttat
     1741 cagggttatt gtctcatgag cggatacata tttgaatgta gctccgaatt tctcgagggc
     1801 ttgtcgacga cggcggtctc cgtcgtcagg atcatgaatt cgacccgcct gccaccatga
     1861 ccgagtacaa gcccacggtg cgcctcgcca cccgcgacga cgtcccccgg gccgtacgca
     1921 ccctcgccgc cgcgttcgcc gactaccccg ccacgcgcca caccgtcgac ccggaccgcc
     1981 acatcgagcg ggtcaccgag ctgcaagaac tcttcctcac gcgcgtcggg ctcgacatcg
     2041 gcaaggtgtg ggtcgcggac gacggcgccg cggtggcggt ctggaccacg ccggagagcg
     2101 tcgaagcggg ggcggtgttc gccgagatcg gcccgcgcat ggccgagttg agcggttccc
     2161 ggctggccgc gcagcaacag atggaaggcc tcctggcgcc gcaccggccc aaggagcccg
     2221 cgtggttcct ggccaccgtc ggcgtctcgc ccgaccacca gggcaagggt ctgggcagcg
     2281 ccgtcgtgct ccccggagtg gaggcggccg agcgcgccgg ggtgcccgcc ttcctggaga
     2341 catccgcgcc ccgcaacctc cccttctacg agcggctcgg cttcaccgtc accgccgacg
     2401 tcgaggtgcc cgaaggaccg cgcacctggt gcatgacccg caagcccggt gcctgatacg
     2461 cgtgaattca ctcctcaggt gcaggctgcc tatcagaagg tggtggctgg tgtggccaat
     2521 gccctggctc acaaatacca ctgagatctt tttccctctg ccaaaaatta tggggacatc
     2581 atgaagcccc ttgagcatct gacttctggc taataaagga aatttatttt cattgcaata
     2641 gtgtgttgga attttttgtg tctctcactc ggaaggacat atgggagggc aaatcattta
     2701 aaacatcaga atgagtattt ggtttagagt ttggcaacat atgcccatat gctggctgcc
     2761 atgaacaaag gttggctata aagaggtcat cagtatatga aacagccccc tgctgtccat
     2821 tccttattcc atagaaaagc cttgacttga ggttagattt tttttatatt ttgttttgtg
     2881 ttattttttt ctttaacatc cctaaaattt tccttacatg ttttactagc cagatttttc
     2941 ctcctctcct gactactccc agtcatagct gtccctcttc tcttatggag atccctcgac
     3001 ctgcagccca agcttgaatt ctctagaatt accctgttat ccctaggttt accgagctct
     3061 tattggtttt caaacttcat tgactgtgcc caacgcgcct gggagctcac ggggacagcc
     3121 cccccccaaa gcccccaggg atgtaattac gtccctcccc cgctaggggg cagcagcgag
     3181 ccgcccgggg ctccgctccg gtccggcgct ccccccgcat ccccgagccg gcagcgtgcg
     3241 gggacagccc gggcacgggg aaggtggcac gggatcgctt tcctctgaac gcttctcgct
     3301 gctctttgag cctgcagaca cctgggggga tacggggaaa aagctaggct gaaagaccgg
     3361 ttcttagaat gacacgcgcc tgggagctca cggggacagc ccccccccaa agcccccagg
     3421 gatgtaatta cgtccctccc ccgctagggg gcagcagcga gccgcccggg gctccgctcc
     3481 ggtccggcgc tccccccgca tccccgagcc ggcagcgtgc ggggacagcc cgggcacggg
     3541 gaaggtggca cgggatcgct ttcctctgaa cgcttctcgc tgctctttga gcctgcagac
     3601 acctgggggg atacggggaa aaagctaact tctgagacga caactttgta tagaaaagtt
     3661 ggctccgaat tcgcccttga cagcagagat ccagtttggt taattaattg gctccggtgc
     3721 ccgtcagtgg gcagagcgca catcgcccac agtccccgag aagttgtggg gaggggtcgg
     3781 caattgaacc ggtgcctaga gaaggtggcg cggggtaaac tgggaaagtg atgtcgtgta
     3841 ctggctccgc ctttttcccg agggtggggg agaaccgtat ataagtgcag tagtcgccgt
     3901 gaacgttctt tttcgcaacg ggtttgccgc cagaacacag gtaagtgccg tgtgtggttc
     3961 ccgcgggcct ggcctcttta cgggttatgg cccttgcgtg ccttgaatta cttccacctg
     4021 gctgcagtac gtgattcttg atcccgagct tcgggttgga agtgggtggg agagttcgag
     4081 gccttgcgct taaggagccc cttcgcctcg tgcttgagtt gaggcctggc ctgggcgctg
     4141 gggccgccgc gtgcgaatct ggtggcacct tcgcgcctgt ctcgctgctt tcgataagtc
     4201 tctagccatt taaaattttt gatgacctgc tgcgacgctt tttttctggc aagatagtct
     4261 tgtaaatgcg ggccaagatc tgcacactgg tatttcggtt tttggggccg cgggcggcga
     4321 cggggcccgt gcgtcccagc gcacatgttc ggcgaggcgg ggcctgcgag cgcggccacc
     4381 gagaatcgga cgggggtagt ctcaagctgg ccggcctgct ctggtgcctg gcctcgcgcc
     4441 gccgtgtatc gccccgccct gggcggcaag gctggcccgg tcggcaccag ttgcgtgagc
     4501 ggaaagatgg ccgcttcccg gccctgctgc agggagctca aaatggagga cgcggcgctc
     4561 gggagagcgg gcgggtgagt cacccacaca aaggaaaagg gcctttccgt cctcagccgt
     4621 cgcttcatgt gactccacgg agtaccgggc gccgtccagg cacctcgatt agttctcgag
     4681 cttttggagt acgtcgtctt taggttgggg ggaggggttt tatgcgatgg agtttcccca
     4741 cactgagtgg gtggagactg aagttaggcc agcttggcac ttgatgtaat tctccttgga
     4801 atttgccctt tttgagtttg gatcttggtt cattctcaag cctcagacag tggttcaaag
     4861 tttttttctt ccatttcagg tgtcgtgaga agggcgaatt cgacccaagt ttgtacaaaa
     4921 aagcaggctg gatcccggta ccctcgacac ctgctgacag gtgccaccat ggtgagcgag
     4981 ctgattaagg agaacatgca catgaagctg tacatggagg gcaccgtgaa caaccaccac
     5041 ttcaagtgca catccgaggg cgaaggcaag ccctacgagg gcacccagac catgagaatc
     5101 aaggcggtcg agggcggccc tctccccttc gccttcgaca tcctggctac cagcttcatg
     5161 tacggcagca aaaccttcat caaccacacc cagggcatcc ccgacttctt taagcagtcc
     5221 ttccccgagg gcttcacatg ggagagagtc accacatacg aagatggggg cgtgctgacc
     5281 gctacccagg acaccagcct ccaggacggc tgcctcatct acaacgtcaa gatcagaggg
     5341 gtgaacttcc catccaacgg ccctgtgatg cagaagaaaa cactcggctg ggaggcctcc
     5401 accgagacac tgtaccccgc tgacggcggc ctggaaggca gagccgacat ggccctgaag
     5461 ctcgtgggcg ggggccacct gatctgcaac cttaagacca catacagatc caagaaaccc
     5521 gctaagaacc tcaagatgcc cggcgtctac tatgtggaca ggagactgga aagaatcaag
     5581 gaggccgaca aagagacata cgtcgagcag cacgaggtgg ctgtggccag atactgcgac
     5641 ctccctagca aactggggca caaacttaat tgagcttcag tgcaggtgaa ttctaccacc
     5701 cagctttctt gtacaaagtg gtacgtctca agaccagaga agacaagctt gctttgagac
     5761 cgcagctggc acgacaggtt tgccgactgg aaagcgggca gtgagcgcaa cgcaattaat
     5821 gtgagttagc tcactcatta ggcaccccag gctttacact ttatgcttcc ggctcgtatg
     5881 ttgtgtggaa ttgtgagcgg ataacaattt cacacaggaa acagctatga ccatgattac
     5941 gccaagcttg catgcctgca ggtcgactct agaggatccc cgggtaccga gctcgaattc
     6001 actggccgtc gttttacaac gtcgtgactg ggaaaaccct ggcgttaccc aacttaatcg
     6061 ccttgcagca catccccctt tcgccagctg gcgtaatagc gaagaggccc gcaccgatcg
     6121 cccttcccaa cagttgcgca gcctgaatgg cgaatggcgc ctgatgcggt attttctcct
     6181 tacgcatctg tgcggtattt cacaccgcat atggtgcact ctcagtacaa tctgctctga
     6241 tgccgcatag ttaagccagc cccgacaccc gccaacaccc gctgacgcgc cctgacgggc
     6301 ttgtctgctc ccggcatccg cttacagaca agctgtgacg gtctcacaac caacttgtct
     6361 tctgtgcttc actcctcagg tgcaggctgc ctatcagaag gtggtggctg gtgtggccaa
     6421 tgccctggct cacaaatacc actgagatct ttttccctct gccaaaaatt atggggacat
     6481 catgaagccc cttgagcatc tgacttctgg ctaataaagg aaatttattt tcattgcaat
     6541 agtgtgttgg aattttttgt gtctctcact cggaaggaca tatgggaggg caaatcattt
     6601 aaaacatcag aatgagtatt tggtttagag tttggcaaca tatgcccata tgctggctgc
     6661 catgaacaaa ggttggctat aaagaggtca tcagtatatg aaacagcccc ctgctgtcca
     6721 ttccttattc catagaaaag ccttgacttg aggttagatt ttttttatat tttgttttgt
     6781 gttatttttt tctttaacat ccctaaaatt ttccttacat gttttactag ccagattttt
     6841 cctcctctcc tgactactcc cagtcatagc tgtccctctt ctcttatgga gatcccgagc
     6901 ggtgcgtttt tatgcttgta gtattgtata atgtttttaa gatccaagct tctgacctct
     6961 tctcttcctc ccacagggcc tcgagacaat tgcatcgatg gtaccagtga aagtctgcaa
     7021 tgaattcgag ttggcgcgcc tgtcattcta aatctctctt tcagcctaaa gctttttccc
     7081 cgtatccccc caggtgtctg caggctcaaa gagcagcgag aagcgttcag aggaaagcga
     7141 tcccgtgcca ccttccccgt gcccgggctg tccccgcacg ctgccggctc ggggatgcgg
     7201 ggggagcgcc ggaccggagc ggagccccgg gcggctcgct gctgccccct agcgggggag
     7261 ggacgtaatt acatccctgg gggctttggg agggggctgt ccccgtgagc tcccaggcgc
     7321 gcctgtcatt ctaaatctct ctttcagcct aaagcttttt ccccgtatcc ccccaggtgt
     7381 ctgcaggctc aaagagcagc gagaagcgtt cagaggaaag cgatcccgtg ccaccttccc
     7441 cgtgcccggg ctgtccccgc acgctgccgg ctcggggatg cggggggagc gccggaccgg
     7501 agcggagccc cgggcggctc gctgctgccc cctagcgggg gagggacgta attacatccc
     7561 tgggggcttt gggggggggc tgtccccgtg agctcccagg cgcgccaact cggtaccgta
     7621 tcgatgtcga cgttaacgct agtgatatca actttgtata gaaaagttgg ctccgaattc
     7681 gcccttgaca gcagagatcc agtttggtta attaattggc tccggtgccc gtcagtgggc
     7741 agagcgcaca tcgcccacag tccccgagaa gttgtgggga ggggtcggca attgaaccgg
     7801 tgcctagaga aggtggcgcg gggtaaactg ggaaagtgat gtcgtgtact ggctccgcct
     7861 ttttcccgag ggtgggggag aaccgtatat aagtgcagta gtcgccgtga acgttctttt
     7921 tcgcaacggg tttgccgcca gaacacaggt aagtgccgtg tgtggttccc gcgggcctgg
     7981 cctctttacg ggttatggcc cttgcgtgcc ttgaattact tccacctggc tgcagtacgt
     8041 gattcttgat cccgagcttc gggttggaag tgggtgggag agttcgaggc cttgcgctta
     8101 aggagcccct tcgcctcgtg cttgagttga ggcctggcct gggcgctggg gccgccgcgt
     8161 gcgaatctgg tggcaccttc gcgcctgtct cgctgctttc gataagtctc tagccattta
     8221 aaatttttga tgacctgctg cgacgctttt tttctggcaa gatagtcttg taaatgcggg
     8281 ccaagatctg cacactggta tttcggtttt tggggccgcg ggcggcgacg gggcccgtgc
     8341 gtcccagcgc acatgttcgg cgaggcgggg cctgcgagcg cggccaccga gaatcggacg
     8401 ggggtagtct caagctggcc ggcctgctct ggtgcctggc ctcgcgccgc cgtgtatcgc
     8461 cccgccctgg gcggcaaggc tggcccggtc ggcaccagtt gcgtgagcgg aaagatggcc
     8521 gcttcccggc cctgctgcag ggagctcaaa atggaggacg cggcgctcgg gagagcgggc
     8581 gggtgagtca cccacacaaa ggaaaagggc ctttccgtcc tcagccgtcg cttcatgtga
     8641 ctccacggag taccgggcgc cgtccaggca cctcgattag ttctcgagct tttggagtac
     8701 gtcgtcttta ggttgggggg aggggtttta tgcgatggag tttccccaca ctgagtgggt
     8761 ggagactgaa gttaggccag cttggcactt gatgtaattc tccttggaat ttgccctttt
     8821 tgagtttgga tcttggttca ttctcaagcc tcagacagtg gttcaaagtt tttttcttcc
     8881 atttcaggtg tcgtgagaag ggcgaattcg acccaagttt gtacaaaaaa gcaggctcgc
     8941 caccatggtg agcaagggcg aggagctgtt caccggggtg gtgcccatcc tggtcgagct
     9001 ggacggcgac gtaaacggcc acaagttcag cgtgaggggc gagggcgagg gcgatgccac
     9061 caacggcaag ctgaccctga agttcatctg caccaccggc aagctgcccg tgccctggcc
     9121 caccctcgtg accaccctga gccacggcgt gcagtgcttc gcccgctacc ccgaccacat
     9181 gaagcagcac gacttcttca agtccgccat gcccgaaggc tacgtccagg agcgcaccat
     9241 cttcttcaag gacgacggca cctacaagac ccgcgccgag gtgaagttcg agggcgacac
     9301 cctagtgaac cgcatcgagc tgaagggcgt cgacttcaag gaggacggca acatcctggg
     9361 gcacaagctg gagtacaact tcaacagcca caacatctat atcatggccg tcaagcagaa
     9421 gaacggcatc aaggtgaact tcaagatccg ccacaacgtg gaggacggca gcgtgcagct
     9481 cgccgaccac taccagcaga acacccccat cggcgacggc cccgtgctgc tgcccgacag
     9541 ccactacctg agcacccagt ccgtgctgag caaagacccc aacgagaagc gcgatcacat
     9601 ggtcctgctg gagttccgca ccgccgccgg gatcactctc ggcatggacg agctgtacaa
     9661 gtaataccac ccagctttct tgtacaaagt ggtacgcgtg aattcactcc tcaggtgcag
     9721 gctgcctatc agaaggtggt ggctggtgtg gccaatgccc tggctcacaa ataccactga
     9781 gatctttttc cctctgccaa aaattatggg gacatcatga agccccttga gcatctgact
     9841 tctggctaat aaaggaaatt tattttcatt gcaatagtgt gttggaattt tttgtgtctc
     9901 tcactcggaa ggacatatgg gagggcaaat catttaaaac atcagaatga gtatttggtt
     9961 tagagtttgg caacatatgc ccatatgctg gctgccatga acaaaggttg gctataaaga
    10021 ggtcatcagt atatgaaaca gccccctgct gtccattcct tattccatag aaaagccttg
    10081 acttgaggtt agattttttt tatattttgt tttgtgttat ttttttcttt aacatcccta
    10141 aaattttcct tacatgtttt actagccaga tttttcctcc tctcctgact actcccagtc
    10201 atagctgtcc ctcttctctt atggagatcc ctcgacctgc agcccaagct tggcgtaatc
    10261 atggtcatag ctgtttcctg tgtgaaattg ttatccgctc acaattccac acaacatacg
    10321 agccggaagc ataaagtgta aagcctgggg tgcctaatga gtgagctaac tcacattaat
    10381 tgcgttgcgc tcactgcccg ctttccagtc gggaaacctg tcgtgccagc ggatcgacag
    10441 tactaagctt ggtctaatac ccaatctctc gtcttatcca gatgttttat acgcccttag
    10501 acgtcaggtg gcacttttcg gggaaatgtg cgcggaaccc ctatttgttt atttttctaa
    10561 atacattcaa atatgtatcc gctcatgaga caataaccct gataaatgct tcaataatat
    10621 tgaaaaagga agagtatgcg ctcacgcaac tggtccagaa ccttgaccga acgcagcggt
    10681 ggtaacggcg cagtggcggt tttcatggct tgttatgact gtttttttgg ggtacagtct
    10741 atgcctcggg catccaagca gcaagcgcgt tacgccgtgg gtcgatgttt gatgttatgg
    10801 agcagcaacg atgttacgca gcagggcagt cgccctaaaa caaagttaaa catcatgagg
    10861 gaagcggtga tcgccgaagt atcgactcaa ctatcagagg tagttggcgt catcgagcgc
    10921 catctcgaac cgacgttgct ggccgtacat ttgtacggct ccgcagtgga tggcggcctg
    10981 aagccacaca gcgatattga tttgctggtt acggtgaccg taaggcttga tgaaacaacg
    11041 cggcgagctt tgatcaacga ccttttggaa acttcggctt cccctggaga gagcgagatt
    11101 ctccgcgctg tagaagtcac cattgttgtg cacgacgaca tcattccgtg gcgttatcca
    11161 gctaagcgcg aactgcaatt tggagaatgg cagcgcaatg acattcttgc aggtatcttc
    11221 gagccagcca cgatcgacat tgatctggct atcttgctga caaaagcaag agaacatagc
    11281 gttgccttgg taggtccagc ggcggaggaa ctctttgatc cggttcctga acaggatcta
    11341 tttgaggcgc taaatgaaac cttaacgcta tggaactcgc cgcccgactg ggctggcgat
    11401 gagcgaaatg tagtgcttac gttgtcccgc atttggtaca gcgcagtaac cggcaaaatc
    11461 gcgccgaagg atgtcgctgc cgactgggca atggagcgcc tgccggccca gtatcagccc
    11521 gtcatacttg aagctagaca ggcttatctt ggacaagaag aagatcgctt ggcctcgcgc
    11581 gcagatcagt tggaagaatt tgtccattac gtaaaaggcg agatcaccaa ggtagtcggc
    11641 aaataactgt cagaccaagt ttactcatat atactttaga ttgatttaaa acttcatttt
    11701 taatttaaaa ggatctaggt gaagatcctt tttgataatc tcatgaccaa aatcccttaa
    11761 cgtgagtttt cgttccactg agcgtcagag gtatcactag tattacagag gtaagttata
    11821 acagtcgcct aaccc
//
