# Supplementary material for: A mixed antagonistic/synergistic miRNA repression model enables accurate predictions of multi-input miRNA sensor activity
Source: Nat Commun. 2018 Jun 22;9:2430. doi: 10.1038/s41467-018-04575-0 (PMC6014984; doi:10.1038/s41467-018-04575-0)
Supplement: Supplementary file 6 — Dataset 3 [file 41467_2018_4575_MOESM6_ESM.csv]

Oligonucleotides used in this study
Name	Sequence	Usage
miR-oligo-amp_fwd	GATCCAGAAGACATGCTT	amplify miRNA target ultramers
miR-oligo-amp_rev	GATCCAGAAGACATGTTG	amplify miRNA target ultramers
mir_amp_fwd_new	CCCAATACGGGTCTCG	amplify miRNA target ultramers (alternate)
mir_amp_rev_new	TTCGTCCACGGTCTCC	amplify miRNA target ultramers (alternate)
H1 miR-19b-3p Q3-Q5 ultramer	CCCAATACGGGTCTCGCAGACTGATATGTCAGTTTTGCATGGATTTGCACATCAGTTTTGCATGGATTTGCACATCAGTTTTGCATGGATTTGCACATCAGTTTTGCATGGATTTGCACAGAGCGGAGACCGTGGACGAA	miRNA target ultramer
H2 miR-93-5p Q5-Q6 ultramer	CCCAATACGGGTCTCGGAGCGCTTGGTCCTACCTGCACGAACAGCACTTTGCTACCTGCACGAACAGCACTTTGCTACCTGCACGAACAGCACTTTGCTACCTGCACGAACAGCACTTTGAACGGGAGACCGTGGACGAA	miRNA target ultramer
H3 miR-17-5p Q6-Q9 ultramer	CCCAATACGGGTCTCGAACGGGTTGGCTCTACCTGCACTGTAAGCACTTTGCTACCTGCACTGTAAGCACTTTGCTACCTGCACTGTAAGCACTTTGCTACCTGCACTGTAAGCACTTTGAGGTGGAGACCGTGGACGAA	miRNA target ultramer
L1 miR-363-3p Q3-Q5 ultramer	CCCAATACGGGTCTCGCAGACCTTAACGTACAGATGGATACCGTGCAATTTACAGATGGATACCGTGCAATTTACAGATGGATACCGTGCAATTTACAGATGGATACCGTGCAATTGAGCGGAGACCGTGGACGAA	miRNA target ultramer
L2 miR-196a-5p Q5-Q6 ultramer	CCCAATACGGGTCTCGGAGCGATGACTGCCCAACAACATGAAACTACCTACCCAACAACATGAAACTACCTACCCAACAACATGAAACTACCTACCCAACAACATGAAACTACCTAAACGGGAGACCGTGGACGAA	miRNA target ultramer
L3 miR-33b-5p Q6-Q9 ultramer	CCCAATACGGGTCTCGAACGGGGTTCAAGCAATGCAACAGCAATGCACGCAATGCAACAGCAATGCACGCAATGCAACAGCAATGCACGCAATGCAACAGCAATGCACAGGTGGAGACCGTGGACGAA	miRNA target ultramer
M1 miR-15b-5p ultramer	CCCAATACGGGTCTCGCAGACACGTGCCTGTAAACCATGATGTGCTGCTATGTAAACCATGATGTGCTGCTATGTAAACCATGATGTGCTGCTATGTAAACCATGATGTGCTGCTAGAGCGGAGACCGTGGACGAA	miRNA target ultramer
M2 miR-16-5p Q5-Q6 ultramer	CCCAATACGGGTCTCGGAGCAGCTCCACCGCCAATATTTACGTGCTGCTACGCCAATATTTACGTGCTGCTACGCCAATATTTACGTGCTGCTACGCCAATATTTACGTGCTGCTAAACGGGAGACCGTGGACGAA	miRNA target ultramer
M3 miR-18b-5p Q6-Q9 ultramer	CCCAATACGGGTCTCGAACGGGTGCAAACTAACTGCACTAGATGCACCTTACTAACTGCACTAGATGCACCTTACTAACTGCACTAGATGCACCTTACTAACTGCACTAGATGCACCTTAAGGTGGAGACCGTGGACGAA	miRNA target ultramer
Z2 inert Q5-Q9 oligo	CCCAATACGGGTCTCGGAGCCCACTGGATTGTACAATTACAGGTGGAGACCGTGGACGAA	miRNA target ultramer
Z3 inert Q6-Q9 oligo	CCCAATACGGGTCTCGAACGCCACTGGATTGTACAATTACAGGTGGAGACCGTGGACGAA	miRNA target ultramer
miR-T_LS_Q1_fwd2	CTACCACCCAGCTTTCTTGTACAAAGTGGTAGGTCTCAGCTTCAGACGTCTCTGCTT	reposition miRNA target sites from LSB plasmids
miR-T_LS_Q2_fwd2	CTACCACCCAGCTTTCTTGTACAAAGTGGTAGGTCTCACAACCAGACGTCTCTGCTT	reposition miRNA target sites from LSB plasmids
miR-T_LS_Q3_fwd2	CTACCACCCAGCTTTCTTGTACAAAGTGGTAGGTCTCACAGACAGACGTCTCTGCTT	reposition miRNA target sites from LSB plasmids
miR-T_LS_Q4_fwd2	CTACCACCCAGCTTTCTTGTACAAAGTGGTAGGTCTCATGTGCAGACGTCTCTGCTT	reposition miRNA target sites from LSB plasmids
miR-T_LS_Q5_fwd2	CTACCACCCAGCTTTCTTGTACAAAGTGGTAGGTCTCAGAGCCAGACGTCTCTGCTT	reposition miRNA target sites from LSB plasmids
miR-T_LS_Q6_fwd2	CTACCACCCAGCTTTCTTGTACAAAGTGGTAGGTCTCAAACGCAGACGTCTCTGCTT	reposition miRNA target sites from LSB plasmids
miR-T_LS_Q7_fwd2	CTACCACCCAGCTTTCTTGTACAAAGTGGTAGGTCTCACTTCCAGACGTCTCTGCTT	reposition miRNA target sites from LSB plasmids
miR-T_LS_Q8_fwd2	CTACCACCCAGCTTTCTTGTACAAAGTGGTAGGTCTCAAGACCAGACGTCTCTGCTT	reposition miRNA target sites from LSB plasmids
miR-T_LS_Q9_fwd2	CTACCACCCAGCTTTCTTGTACAAAGTGGTAGGTCTCAAGGTCAGACGTCTCTGCTT	reposition miRNA target sites from LSB plasmids
miR-T_LS_Q1_rev	CTGAGGAGTGAAGCACAGGTCTCTAAGCGTTG	reposition miRNA target sites from LSB plasmids
miR-T_LS_Q2_rev	CTGAGGAGTGAAGCACAGGTCTCTGTTGGTTG	reposition miRNA target sites from LSB plasmids
miR-T_LS_Q3_rev	CTGAGGAGTGAAGCACAGGTCTCTTCTGGTTG	reposition miRNA target sites from LSB plasmids
miR-T_LS_Q4_rev	CTGAGGAGTGAAGCACAGGTCTCTCACAGTTG	reposition miRNA target sites from LSB plasmids
miR-T_LS_Q5_rev	CTGAGGAGTGAAGCACAGGTCTCTGCTCGTTG	reposition miRNA target sites from LSB plasmids
miR-T_LS_Q6_rev	CTGAGGAGTGAAGCACAGGTCTCTCGTTGTTG	reposition miRNA target sites from LSB plasmids
miR-T_LS_Q7_rev	CTGAGGAGTGAAGCACAGGTCTCTGAAGGTTG	reposition miRNA target sites from LSB plasmids
miR-T_LS_Q8_rev	CTGAGGAGTGAAGCACAGGTCTCTGTCTGTTG	reposition miRNA target sites from LSB plasmids
miR-T_LS_Q9_rev	CTGAGGAGTGAAGCACAGGTCTCTACCTGTTG	reposition miRNA target sites from LSB plasmids
